# Supplementary material for: Phylogenetic and AlphaFold predicted structure analyses provide insights for A1 aspartic protease family classification in Arabidopsis
Source: Front Plant Sci. 2023 Feb 3;14:1072168. doi: 10.3389/fpls.2023.1072168 (PMC9937552; doi:10.3389/fpls.2023.1072168)
Supplement: Supplementary Table 1 — Arabidopsis A1 aspartic protease family members searched by PF00026. [file Table_1.xls]

## Sheet: Table S1
A1 aspartic protease family members searched by PF00026 in Arabidopsis genome
Domain	PF number	Gene ID	Protein length	evalue	score	Start position	End position	domain description
Asp	PF00026.24	AT1G01300	485	2.8e-20	73	141	482	Eukaryotic aspartyl protease
Asp	PF00026.24	AT1G05840	485	6e-24	85.1	79	436	Eukaryotic aspartyl protease
Asp	PF00026.24	AT1G08210	540	2.9e-34	118.9	131	486	Eukaryotic aspartyl protease
Asp	PF00026.24	AT1G09750	449	6.1e-18	65.3	103	446	Eukaryotic aspartyl protease
Asp	PF00026.24	AT1G11910	517	2.4e-134	447.8	92	516	Eukaryotic aspartyl protease
Asp	PF00026.24	AT1G25510	483	3.9e-20	72.5	147	481	Eukaryotic aspartyl protease
Asp	PF00026.24	AT1G31450	445	8.2e-10	38.6	84	147	Eukaryotic aspartyl protease
Asp	PF00026.24	AT1G44130	405	8.1e-15	55.1	48	396	Eukaryotic aspartyl protease
Asp	PF00026.24	AT1G49050	583	8.2e-16	58.3	202	566	Eukaryotic aspartyl protease
Asp	PF00026.24	AT1G62290	513	4e-129	430.6	88	512	Eukaryotic aspartyl protease
Asp	PF00026.24	AT1G64830	431	1.1e-11	44.7	138	426	Eukaryotic aspartyl protease
Asp	PF00026.24	AT1G65240	475	3.8e-29	102.1	73	424	Eukaryotic aspartyl protease
Asp	PF00026.24	AT1G66180	430	5.3e-05	22.8	71	131	Eukaryotic aspartyl protease
Asp	PF00026.24	AT1G69100	375	1.8e-81	274	54	374	Eukaryotic aspartyl protease
Asp	PF00026.24	AT1G77480	466	9.4e-14	51.6	66	416	Eukaryotic aspartyl protease
Asp	PF00026.24	AT1G79720	484	1.9e-15	57.1	211	479	Eukaryotic aspartyl protease
Asp	PF00026.24	AT2G03200	461	1.9e-08	34.2	171	456	Eukaryotic aspartyl protease
Asp	PF00026.24	AT2G17760	513	7.2e-21	74.9	103	446	Eukaryotic aspartyl protease
Asp	PF00026.24	AT2G23945	458	9.7e-10	38.4	96	445	Eukaryotic aspartyl protease
Asp	PF00026.24	AT2G28010	396	2.4e-18	66.7	64	389	Eukaryotic aspartyl protease
Asp	PF00026.24	AT2G28030	392	1.2e-19	71	60	385	Eukaryotic aspartyl protease
Asp	PF00026.24	AT2G28040	395	3.9e-10	39.7	64	185	Eukaryotic aspartyl protease
Asp	PF00026.24	AT2G28220	402	2.6e-17	63.3	66	395	Eukaryotic aspartyl protease
Asp	PF00026.24	AT2G28225	402	2.1e-17	63.6	66	395	Eukaryotic aspartyl protease
Asp	PF00026.24	AT2G35615	447	1.5e-14	54.2	84	441	Eukaryotic aspartyl protease
Asp	PF00026.24	AT2G36670	512	1.3e-32	113.5	104	460	Eukaryotic aspartyl protease
Asp	PF00026.24	AT2G39710	442	2.2e-15	56.9	65	428	Eukaryotic aspartyl protease
Asp	PF00026.24	AT2G42980	527	1.4e-07	31.3	233	522	Eukaryotic aspartyl protease
Asp	PF00026.24	AT3G02740	488	1.4e-32	113.4	84	437	Eukaryotic aspartyl protease
Asp	PF00026.24	AT3G12700	461	9.8e-24	84.4	105	458	Eukaryotic aspartyl protease
Asp	PF00026.24	AT3G18490	500	7.7e-20	71.6	161	498	Eukaryotic aspartyl protease
Asp	PF00026.24	AT3G20015	470	3.6e-18	66.1	130	468	Eukaryotic aspartyl protease
Asp	PF00026.24	AT3G25700	452	4.1e-08	33	83	140	Eukaryotic aspartyl protease
Asp	PF00026.24	AT3G42550	430	2.3e-11	43.7	77	191	Eukaryotic aspartyl protease
Asp	PF00026.24	AT3G50050	632	6.6e-33	114.5	92	434	Eukaryotic aspartyl protease
Asp	PF00026.24	AT3G51330	529	9.8e-22	77.8	101	448	Eukaryotic aspartyl protease
Asp	PF00026.24	AT3G51340	530	4e-16	59.4	102	456	Eukaryotic aspartyl protease
Asp	PF00026.24	AT3G51350	528	1.5e-21	77.2	101	449	Eukaryotic aspartyl protease
Asp	PF00026.24	AT3G51360	498	9.1e-21	74.6	98	442	Eukaryotic aspartyl protease
Asp	PF00026.24	AT3G52500	469	1.7e-15	57.3	89	465	Eukaryotic aspartyl protease
Asp	PF00026.24	AT3G54400	425	7e-17	61.8	87	421	Eukaryotic aspartyl protease
Asp	PF00026.24	AT3G59080	535	4.8e-08	32.8	169	232	Eukaryotic aspartyl protease
Asp	PF00026.24	AT3G61820	483	4.4e-22	78.9	134	480	Eukaryotic aspartyl protease
Asp	PF00026.24	AT4G04460	508	1.3e-127	425.6	86	507	Eukaryotic aspartyl protease
Asp	PF00026.24	AT4G12920	389	2e-06	27.5	57	116	Eukaryotic aspartyl protease
Asp	PF00026.24	AT4G16563	499	1.4e-06	28	292	489	Eukaryotic aspartyl protease
Asp	PF00026.24	AT4G22050	354	2.7e-77	260.3	45	352	Eukaryotic aspartyl protease
Asp	PF00026.24	AT4G30030	424	6.7e-06	25.8	77	135	Eukaryotic aspartyl protease
Asp	PF00026.24	AT4G30040	427	2.8e-06	27	84	427	Eukaryotic aspartyl protease
Asp	PF00026.24	AT4G33490	425	4.3e-15	56	59	409	Eukaryotic aspartyl protease
Asp	PF00026.24	AT4G35880	524	1.7e-20	73.7	106	446	Eukaryotic aspartyl protease
Asp	PF00026.24	AT5G02190	453	2e-12	47.2	73	440	Eukaryotic aspartyl protease
Asp	PF00026.24	AT5G07030	455	4.3e-11	42.8	177	452	Eukaryotic aspartyl protease
Asp	PF00026.24	AT5G10080	528	1.1e-22	80.9	100	451	Eukaryotic aspartyl protease
Asp	PF00026.24	AT5G10760	464	6.9e-24	84.9	131	462	Eukaryotic aspartyl protease
Asp	PF00026.24	AT5G10770	474	4e-22	79	131	471	Eukaryotic aspartyl protease
Asp	PF00026.24	AT5G19120	386	4e-06	26.5	44	378	Eukaryotic aspartyl protease
Asp	PF00026.24	AT5G22850	493	8.9e-32	110.8	80	438	Eukaryotic aspartyl protease
Asp	PF00026.24	AT5G24820	414	6.1e-07	29.2	197	404	Eukaryotic aspartyl protease
Asp	PF00026.24	AT5G33340	437	2.2e-19	70	89	432	Eukaryotic aspartyl protease
Asp	PF00026.24	AT5G36260	482	1.5e-29	103.5	77	431	Eukaryotic aspartyl protease
Asp	PF00026.24	AT5G37540	442	3.8e-09	36.4	80	436	Eukaryotic aspartyl protease
Asp	PF00026.24	AT5G43100	631	4.1e-31	108.6	75	415	Eukaryotic aspartyl protease
Asp	PF00026.24	AT5G45120	491	3.5e-08	33.3	82	161	Eukaryotic aspartyl protease

## Sheet: Table S2
Arabidopsis thaliana-ID	length	evalue	start	end
AT4G22050	354	7.5e-35	45	211
AT4G22050	354	4.9e-10	231	351
AT1G69100	375	6.9e-44	55	373
AT1G11910	517	9.8e-43	92	515
AT4G04460	508	6.4e-42	86	506
AT5G10760	464	6.9e-41	131	460
AT1G62290	513	1.6e-40	88	511
AT5G10770	474	4.4e-40	131	469
AT1G08210	540	1.7e-39	131	485
AT1G01300	485	3.9e-39	142	480
AT2G03200	461	4.8e-39	107	454
AT1G64830	431	9.1e-39	86	425
AT3G61820	483	4.1e-38	135	478
AT5G22850	493	3.8e-38	80	436
AT3G51350	528	1e-37	101	449
AT3G02740	488	1.1e-37	85	435
AT3G59080	535	3.7e-37	170	528
AT5G33340	437	4e-37	90	430
AT2G42980	527	1.1e-36	160	520
AT1G25510	483	1.2e-36	148	479
AT1G31450	445	2.7e-36	85	437
AT3G12700	461	3.1e-36	105	456
AT5G45120	491	3.8e-36	83	474
AT2G28040	395	6e-36	65	386
AT3G50050	632	8.8e-36	93	432
AT3G51330	529	1.2e-35	102	449
AT2G17760	513	1.1e-35	104	446
AT5G36260	482	1.3e-35	78	429
AT3G18490	500	1.8e-35	162	495
AT2G39710	442	2.4e-35	67	426
AT3G42550	430	2.5e-35	77	386
AT1G66180	430	3e-35	76	423
AT2G28010	396	3.1e-35	65	387
AT2G36670	512	4.3e-35	105	458
AT2G28220	402	4.8e-35	66	393
AT4G30030	424	7.3e-35	78	415
AT3G25700	452	9.3e-35	84	445
AT3G51360	498	1.1e-34	99	442
AT2G28225	402	1.8e-34	66	393
AT2G35615	447	2.6e-34	85	439
AT4G35880	524	4.3e-34	107	448
AT5G43100	631	4.6e-34	76	413
AT2G28030	392	5.3e-34	60	383
AT1G05840	485	6.3e-34	79	435
AT1G65240	475	6.9e-34	74	422
AT5G37540	442	5.7e-34	84	435
AT5G07030	455	1.1e-33	115	450
AT5G02190	453	1.1e-33	75	438
AT5G10080	528	3e-33	100	449
AT3G20015	470	1.2e-32	131	465
AT3G52500	469	1.3e-32	90	464
AT3G51340	530	1.4e-32	103	456
AT4G12920	389	2.7e-31	58	378
AT3G54400	425	3.9e-32	88	419
AT1G09750	449	4.6e-32	103	444
AT1G79720	484	5.2e-32	137	476
AT4G16563	499	3.3e-30	83	488
AT1G49050	583	4.7e-30	202	565
AT1G77480	466	2.3e-29	67	414
AT4G30040	427	5.2e-29	85	427
AT4G33490	425	7.5e-29	60	407
AT1G44130	405	3.7e-28	49	395
AT2G23945	458	4.7e-28	96	443
AT5G24820	414	3.4e-24	46	402
AT5G19120	386	9.2e-20	45	376
AT1G03220	433	8.2e-15	44	414
AT1G03230	434	1.5e-13	45	415
AT5G19110	441	1.9e-13	75	424
AT5G19100	391	3e-10	73	373
AT4G04985	158	7.2e-08	18	151
AT5G48430	406	2.6e-07	208	389

## Sheet: Table S3
Gene ID	Eliminated Reason
AT5G33350	pseudogene	https://www.arabidopsis.org/servlets/TairObject?id=130839&type=locus
AT3G30770	(1)Can not be identified by HMM search;(2)not existed in MEROPS datbase;(3)AlphaFold predicted structure is very different
AT3G29750	(1)Can not be identified by HMM search;(2)not existed in MEROPS datbase;(3)AlphaFold predicted structure is very different	https://alphafold.ebi.ac.uk/entry/F4J487
