# Supplementary material for: Phylogenetic and AlphaFold predicted structure analyses provide insights for A1 aspartic protease family classification in Arabidopsis
Source: Front Plant Sci. 2023 Feb 3;14:1072168. doi: 10.3389/fpls.2023.1072168 (PMC9937552; doi:10.3389/fpls.2023.1072168)
Supplement: Supplementary Table 2 — Arabidopsis A1 aspartic protease family members searched by the custom made HMM profile. [file Table_2.xls]

## Sheet: Sheet1
Species	Download
S. tuberosum	http://solanaceae.plantbiology.msu.edu/dm_v6_1_download.shtml
M. truncatula	https://www.ncbi.nlm.nih.gov/assembly/GCA_003473485.2
O. sativa	https://soybase.org/dlpages/index.php#datastore
B. napus	ftp://ftp.ncbi.nlm.nih.gov/genomes/all/GCF/000/686/985/GCF_000686985.2_Bra_napus_v2.0
G. max	https://soybase.org/dlpages/index.php#datastore
M. polymorpha	https://marchantia.info/download/MpTak_v6.1/
C. clementina	http://genome.jgi.doe.gov/pages/dynamicOrganismDownload.jsf?organism=Cclementina
L. sativa	https://genomevolution.org/CoGe/GenomeInfo.pl?gid=35223
A. trichopoda	https://phytozome.jgi.doe.gov/pz/portal.html
P. trichocarpa	https://phytozome-next.jgi.doe.gov/info/Ptrichocarpa_v4_1
C. rubella	https://www.ncbi.nlm.nih.gov/genome?LinkName=nuccore_genome&from_uid=481014167
