# Supplementary material for: Phylogenetic and AlphaFold predicted structure analyses provide insights for A1 aspartic protease family classification in Arabidopsis
Source: Front Plant Sci. 2023 Feb 3;14:1072168. doi: 10.3389/fpls.2023.1072168 (PMC9937552; doi:10.3389/fpls.2023.1072168)
Supplement: Supplementary Table 3 — Eliminated genes in Arabidopsis. [file Table_3.xlsx]

## Sheet: Table S5
	Average intron number
Species	Group I	Group II	group III	Group IV
Arabidopsis thaliana	9	9	0.29	0.17
Capsella rubella	9.5	9.06	0.41	0
Brassica napus	9.28	8.16	0.62	0.48
Populus trichocarpa	12.42	8.72	0.73	0.15
Citrus clementina	12.6	8.69	0.56	0.4
Medicago truncatula	12	8	0.31	0.91
Glycine max	11.46	8.72	0.45	0
Lactuca sativa	7.55	8.43	0.25	0.26
Solalum tuberosum	13	9.04	0.38	0.44
Oryza sativa	10.83	7.82	0.48	0.1
Amborella trichopoda	12	8.43	0.32	0.2
Marchantia polymorpha	6	9.4	0.03	NA

## Sheet: Table S6
Species	Gene ID	Exon number	intron number	Gene length	Coding sequence length
C. rubell	gene-LOC17878773	6	5	1828	1101
Atha	AT4G22050	5	4	1830	1065
B. napus	gene-LOC106379037	6	5	1756	1077
B. napus	gene-LOC106420092	6	5	1790	1071
B. napus	gene-LOC106351717	4	3	1208	681
Atha	AT1G69100	5	4	1612	1128
B. napus	gene-LOC111209153	5	4	1804	1122
B. napus	gene-LOC106356324	6	5	3258	1119
B. napus	gene-LOC106435548	8	7	2877	1062
B. napus	gene-LOC106364978	8	7	1822	891
C. rubell	gene-LOC17900186	7	6	2121	1122
L. sativa	Lsat_1_v5_gn_4_61161	8	7	2194	726
L. sativa	Lsat_1_v5_gn_4_59160	2	1	815	444
L. sativa	Lsat_1_v5_gn_4_59200	7	6	1926	567
L. sativa	Lsat_1_v5_gn_4_61441	13	12	6573	1338
L. sativa	Lsat_1_v5_gn_4_61261	3	2	9529	459
L. sativa	Lsat_1_v5_gn_4_61141	2	1	875	444
L. sativa	Lsat_1_v5_gn_1_129521	11	10	6758	1311
S. tubero	Soltu.DM.02G020420	14	13	5825	1536
S. tubero	Soltu.DM.02G004190	14	13	6158	1533
P. tricho	Potri.004G007600.v4.1	14	13	5150	1539
P. tricho	Potri.011G007600.v4.1	14	13	5377	1539
B. napus	gene-LOC106442742	14	13	3444	1530
B. napus	gene-LOC106442725	14	13	4025	1719
Atha	AT1G62290	13	12	3717	1542
C. rubell	gene-LOC17896448	14	13	3444	1545
B. napus	gene-LOC106435833	14	13	3555	1521
B. napus	gene-LOC106415098	14	13	3674	1521
Atha	AT1G11910	14	13	4332	1554
C. rubell	gene-LOC17898275	14	13	3999	1518
B. napus	gene-LOC106415178	14	13	3784	1524
B. napus	gene-LOC106362176	14	13	3911	1524
B. napus	gene-LOC106413636	5	4	1151	522
C. clemen	Ciclev10014941m.g.v1.0	14	13	4171	1545
C. rubell	gene-LOC17881324	12	11	3234	1539
Atha	AT4G04460	13	12	3453	1527
B. napus	gene-LOC106438757	13	12	3495	1512
B. napus	gene-LOC111204471	13	12	3356	1512
B. napus	gene-LOC106376996	12	11	3617	1524
B. napus	gene-LOC106366922	12	11	3449	1524
M. trunca	Chr2g0288851	13	12	5868	1533
G. max	glyma.Wm82.gnm4.ann1.Glyma.09G005600	13	12	4958	1524
G. max	glyma.Wm82.gnm4.ann1.Glyma.15G110200	13	12	5015	1524
M. trunca	Chr4g0075181	13	12	8644	1560
G. max	glyma.Wm82.gnm4.ann1.Glyma.07G262600	14	13	5355	1554
G. max	glyma.Wm82.gnm4.ann1.Glyma.17G011500	14	13	4700	1590
P. tricho	Potri.002G228300.v4.1	12	11	6229	1593
C. clemen	Ciclev10017754m.g.v1.0	12	11	5748	1461
S. tubero	Soltu.DM.07G017170	14	13	7046	1527
L. sativa	Lsat_1_v5_gn_7_91320	13	12	4534	1518
L. sativa	Lsat_1_v5_gn_9_107000	13	12	4225	1524
L. sativa	Lsat_1_v5_gn_3_43301	9	8	10628	1443
G. max	glyma.Wm82.gnm4.ann1.Glyma.12G192451	4	3	1310	333
C. clemen	Ciclev10008027m.g.v1.0	14	13	5419	1545
P. tricho	Potri.001G356900.v4.1	14	13	4485	1548
O. sativa	LOC_Os01g44130	13	12	6735	1689
O. sativa	LOC_Os01g47410	14	13	6496	1569
O. sativa	LOC_Os11g13500	6	5	2559	411
O. sativa	LOC_Os05g49200	14	13	5801	1530
A. tricho	At00106.48	13	12	7469	1542
A. tricho	At00045.119	13	12	6084	1533
M. polymo	Mp8g14360	1	0	2369	1521
M. polymo	Mp4g21390	13	12	4521	1521
O. sativa	LOC_Os01g18630	12	11	3685	1488
O. sativa	LOC_Os05g04630	12	11	4247	1491
S. tubero	Soltu.DM.01G041060	14	13	5531	1521
S. tubero	Soltu.DM.09G025140	14	13	4461	1491
S. tubero	Soltu.DM.03G000360	14	13	4539	1515
C. clemen	Ciclev10004801m.g.v1.0	14	13	3954	1515
P. tricho	Potri.010G003400.v4.1	12	11	2863	1488
M. trunca	Chr2g0302421	13	12	4577	1509
G. max	glyma.Wm82.gnm4.ann1.Glyma.15G186400	13	12	7151	1518
G. max	glyma.Wm82.gnm4.ann1.Glyma.09G079900	13	12	4010	1518
M. trunca	Chr4g0069631	13	12	3010	1494
G. max	glyma.Wm82.gnm4.ann1.Glyma.13G116700	13	12	4277	1488
G. max	glyma.Wm82.gnm4.ann1.Glyma.17G043200	13	12	4395	1488
L. sativa	Lsat_1_v5_gn_9_82301	13	12	18250	1506
C. clemen	Ciclev10011525m.g.v1.0	14	13	4947	1521
C. rubell	gene-LOC17895239	10	9	2063	1185
B. napus	gene-LOC106434262	13	12	2795	1491
B. napus	gene-LOC106368609	8	7	11723	1092
B. napus	gene-LOC106396368	13	12	3654	1491
P. tricho	Potri.013G002200.v4.1	14	13	4329	1581
P. tricho	Potri.005G002800.v4.1	14	13	4172	1284
M. trunca	Chr7g0271351	13	12	4767	1515
G. max	glyma.Wm82.gnm4.ann1.Glyma.03G228200	13	12	5065	1527
G. max	glyma.Wm82.gnm4.ann1.Glyma.19G225500	13	12	4976	1527
M. trunca	Chr1g0193211	13	12	5015	1527
G. max	glyma.Wm82.gnm4.ann1.Glyma.20G092000	13	12	13306	1524
G. max	glyma.Wm82.gnm4.ann1.Glyma.10G143500	13	12	4997	1623
O. sativa	LOC_Os05g09530	6	5	2005	1020
M. polymo	Mp5g18190	10	9	4568	1581
M. polymo	Mp5g18180	10	9	4240	1587
O. sativa	LOC_Os02g51540	10	9	7168	1563
A. tricho	At00010.220	9	8	22894	1602
L. sativa	Lsat_1_v5_gn_4_141761	9	8	4472	1446
Atha	AT5G10080	9	8	2909	1587
B. napus	gene-LOC106356481	8	7	2055	1242
B. napus	gene-LOC106426698	9	8	2516	1557
B. napus	gene-LOC111212025	9	8	2552	1554
B. napus	gene-LOC106419022	9	8	2552	1554
S. tubero	Soltu.DM.04G022230	10	9	9763	1614
C. clemen	Ciclev10025730m.g.v1.0	9	8	4339	1236
P. tricho	Potri.005G079900.v4.1	10	9	4310	1596
M. trunca	Chr3g0124421	9	8	3735	1590
G. max	glyma.Wm82.gnm4.ann1.Glyma.18G019400	10	9	3630	1563
G. max	glyma.Wm82.gnm4.ann1.Glyma.11G237900	10	9	3780	1566
S. tubero	Soltu.DM.04G028870	10	9	6716	1587
C. clemen	Ciclev10000815m.g.v1.0	10	9	4588	1614
P. tricho	Potri.002G092100.v4.1	10	9	3680	1611
M. trunca	Chr5g0425141	10	9	5271	1572
G. max	glyma.Wm82.gnm4.ann1.Glyma.14G168500	10	9	11826	1587
G. max	glyma.Wm82.gnm4.ann1.Glyma.13G086200	10	9	6286	1590
O. sativa	LOC_Os06g50390	8	7	2906	1656
O. sativa	LOC_Os09g37012	10	9	3672	1542
O. sativa	LOC_Os04g15790	10	9	6803	1593
A. tricho	At00001.101	10	9	17127	1569
L. sativa	Lsat_1_v5_gn_3_71480	11	10	3197	1443
L. sativa	Lsat_1_v5_gn_4_144520	10	9	3388	1560
S. tubero	Soltu.DM.02G023390	10	9	4808	1545
M. trunca	Chr8g0371351	10	9	3372	1584
G. max	glyma.Wm82.gnm4.ann1.Glyma.16G122500	10	9	6830	1560
G. max	glyma.Wm82.gnm4.ann1.Glyma.02G045000	10	9	4583	1575
C. clemen	Ciclev10025361m.g.v1.0	10	9	3931	1572
P. tricho	Potri.007G063800.v4.1	10	9	3549	1548
Atha	AT4G35880	10	9	2760	1575
C. rubell	gene-LOC17879578	10	9	2777	1569
B. napus	gene-LOC106352351	10	9	2705	1596
B. napus	gene-LOC106347574	10	9	2815	1593
L. sativa	Lsat_1_v5_gn_4_144080	10	9	3139	1521
S. tubero	Soltu.DM.03G003480	12	11	4328	1683
S. tubero	Soltu.DM.02G023400	10	9	4165	1671
P. tricho	Potri.005G108700.v4.1	10	9	3915	1581
C. clemen	Ciclev10025374m.g.v1.0	10	9	4979	1554
M. trunca	Chr5g0406001	10	9	6807	1584
G. max	glyma.Wm82.gnm4.ann1.Glyma.01G163000	10	9	4310	1527
G. max	glyma.Wm82.gnm4.ann1.Glyma.11G080400	10	9	4033	1527
M. trunca	Chr8g0371371	10	9	3666	1569
G. max	glyma.Wm82.gnm4.ann1.Glyma.02G045100	10	9	4731	1548
G. max	glyma.Wm82.gnm4.ann1.Glyma.16G122700	10	9	5606	1551
B. napus	gene-LOC106348222	10	9	2983	1536
B. napus	gene-LOC106446576	10	9	3023	1539
B. napus	gene-LOC106451676	10	9	3041	1539
C. rubell	gene-LOC17892372	10	9	3219	1542
Atha	AT2G17760	10	9	3272	1542
B. napus	gene-LOC106364840	10	9	2760	1482
B. napus	gene-LOC111200598	10	9	2779	1509
C. rubell	gene-LOC17886108	10	9	2660	1512
Atha	AT3G51360	10	9	2532	1497
Atha	AT3G51330	10	9	3176	1590
B. napus	gene-LOC106361866	10	9	2871	1620
B. napus	gene-LOC106440104	10	9	3113	1605
B. napus	gene-LOC106442418	4	3	1184	939
Atha	AT3G51340	10	9	3322	1593
C. rubell	gene-LOC17885038	10	9	3453	1590
B. napus	gene-LOC106364839	10	9	2584	1635
B. napus	gene-LOC111200597	10	9	2803	1629
C. rubell	gene-LOC17885189	10	9	3184	1587
Atha	AT3G51350	10	9	3278	1587
M. polymo	Mp4g19220	9	8	10634	1701
O. sativa	LOC_Os06g15760	9	8	3967	1617
O. sativa	LOC_Os02g49800	9	8	3667	1722
A. tricho	At00010.30	9	8	4429	1638
S. tubero	Soltu.DM.06G025170	9	8	5148	1677
L. sativa	Lsat_1_v5_gn_2_12101	9	8	3826	1710
C. clemen	Ciclev10019473m.g.v1.0	9	8	4977	1734
P. tricho	Potri.015G053300.v4.1	9	8	7271	1746
M. trunca	Chr6g0484731	9	8	5722	1710
G. max	glyma.Wm82.gnm4.ann1.Glyma.09G185900	9	8	4772	1719
G. max	glyma.Wm82.gnm4.ann1.Glyma.07G090000	9	8	5568	1725
Atha	AT1G49050	9	8	2899	1752
C. rubell	gene-LOC17898180	9	8	2870	1743
B. napus	gene-LOC106431066	10	9	3073	1713
B. napus	gene-LOC111198058	9	8	2640	1641
A. tricho	At00054.53	8	7	2011	1221
O. sativa	LOC_Os12g07780	9	8	3536	1356
O. sativa	LOC_Os11g08190	8	7	2287	924
O. sativa	LOC_Os11g08100	8	7	4708	1392
O. sativa	LOC_Os11g08200	8	7	2524	1233
O. sativa	LOC_Os11g08180	2	1	426	291
M. trunca	Chr8g0384731	8	7	4307	1308
G. max	glyma.Wm82.gnm4.ann1.Glyma.08G002600	8	7	3927	1296
G. max	glyma.Wm82.gnm4.ann1.Glyma.05G195100	8	7	3947	1296
M. trunca	Chr3g0130741	8	7	3850	1338
G. max	glyma.Wm82.gnm4.ann1.Glyma.04G208200	8	7	4583	1323
G. max	glyma.Wm82.gnm4.ann1.Glyma.06G157500	8	7	4326	1317
Atha	AT4G33490	8	7	2235	1278
C. rubell	gene-LOC17877949	8	7	2082	1278
B. napus	gene-LOC106368728	8	7	2217	1293
B. napus	gene-LOC106438533	6	5	1991	1284
L. sativa	Lsat_1_v5_gn_4_52420	8	7	3424	1257
S. tubero	Soltu.DM.06G007290	8	7	3450	1314
C. clemen	Ciclev10001122m.g.v1.0	9	8	4613	1356
C. clemen	Ciclev10001115m.g.v1.0	12	11	4684	1362
P. tricho	Potri.005G069600.v4.1	8	7	3281	1290
P. tricho	Potri.007G099200.v4.1	8	7	3227	1290
P. tricho	Potri.007G099301.v4.1	8	7	3357	1290
L. sativa	Lsat_1_v5_gn_4_136181	8	7	2891	1215
S. tubero	Soltu.DM.06G017040	8	7	4278	1407
S. tubero	Soltu.DM.06G000500	20	19	9549	2511
M. trunca	Chr3g0078321	8	7	2054	1260
M. trunca	Chr1g0159791	8	7	4394	1248
G. max	glyma.Wm82.gnm4.ann1.Glyma.13G030500	9	8	3744	1365
G. max	glyma.Wm82.gnm4.ann1.Glyma.14G152300	9	8	4724	1359
M. trunca	Chr4g0010941	4	3	1288	711
M. trunca	Chr4g0010951	7	6	2449	1356
G. max	glyma.Wm82.gnm4.ann1.Glyma.04G248800	8	7	2339	1224
G. max	glyma.Wm82.gnm4.ann1.Glyma.06G114200	8	7	3164	1278
G. max	glyma.Wm82.gnm4.ann1.Glyma.04G248700	8	7	3169	1266
C. clemen	Ciclev10003265m.g.v1.0	9	8	2967	1380
P. tricho	Potri.005G179900.v4.1	8	7	3235	1278
P. tricho	Potri.002G081400.v4.1	9	8	3316	1383
Atha	AT1G44130	8	7	1929	1218
C. rubell	gene-LOC17898160	8	7	1924	1221
B. napus	gene-LOC106399644	8	7	2579	1284
B. napus	gene-LOC106411749	8	7	3667	1236
C. clemen	Ciclev10001860m.g.v1.0	8	7	2618	966
Atha	AT1G77480	9	8	2896	1401
C. rubell	gene-LOC17896500	9	8	2732	1398
B. napus	gene-LOC106444713	5	4	2401	618
B. napus	gene-LOC106400472	6	5	2249	1386
B. napus	gene-LOC106354607	7	6	5295	1386
M. polymo	Mp1g10560	12	11	5800	2031
C. clemen	Ciclev10000565m.g.v1.0	12	11	6437	1917
P. tricho	Potri.014G020200.v4.1	12	11	6079	1914
B. napus	gene-LOC111205169	4	3	1303	921
B. napus	gene-LOC106349545	12	11	3586	1974
Atha	AT5G43100	12	11	4245	1896
C. rubell	gene-LOC17877056	12	11	3896	1908
A. tricho	At00143.28	8	7	14272	1428
O. sativa	LOC_Os07g40260	12	11	8322	1896
S. tubero	Soltu.DM.08G010960	5	4	2409	1020
S. tubero	Soltu.DM.01G038280	12	11	7227	1968
S. tubero	Soltu.DM.10G011260	12	11	12037	1926
L. sativa	Lsat_1_v5_gn_4_162321	12	11	4589	1968
L. sativa	Lsat_1_v5_gn_2_84581	12	11	49819	1941
L. sativa	Lsat_1_v5_gn_2_84641	8	7	2359	1416
M. trunca	Chr4g0053721	12	11	8162	1917
G. max	glyma.Wm82.gnm4.ann1.Glyma.05G101900	12	11	9573	1908
G. max	glyma.Wm82.gnm4.ann1.Glyma.17G165000	12	11	6551	1905
M. trunca	Chr5g0401601	12	11	7510	1944
G. max	glyma.Wm82.gnm4.ann1.Glyma.01G190800	12	11	5693	1938
G. max	glyma.Wm82.gnm4.ann1.Glyma.11G051400	12	11	6021	1938
C. clemen	Ciclev10025144m.g.v1.0	12	11	4757	1902
P. tricho	Potri.005G144600.v4.1	11	10	6152	1926
Atha	AT3G50050	12	11	3520	1899
C. rubell	gene-LOC17886709	13	12	4377	1884
B. napus	gene-LOC106390879	12	11	2931	1878
B. napus	gene-LOC111200737	3	2	762	537
B. napus	gene-LOC106448048	12	11	3318	1890
B. napus	gene-LOC106406503	12	11	4274	1893
M. polymo	Mp3g22800	11	10	7842	1683
A. tricho	At00163.24	10	9	28324	1449
S. tubero	Soltu.DM.09G031550	10	9	9697	1443
S. tubero	Soltu.DM.05G024120	12	11	8039	1614
L. sativa	Lsat_1_v5_gn_1_69501	8	7	3733	1251
L. sativa	Lsat_1_v5_gn_6_57180	20	19	15316	2763
C. clemen	Ciclev10019914m.g.v1.0	9	8	6376	1455
M. trunca	Chr7g0221681	10	9	7837	1446
G. max	glyma.Wm82.gnm4.ann1.Glyma.08G258800	10	9	8276	1467
G. max	glyma.Wm82.gnm4.ann1.Glyma.18G283100	10	9	8285	1473
P. tricho	Potri.014G146400.v4.1	10	9	8613	1458
Atha	AT1G05840	10	9	3550	1458
C. rubell	gene-LOC17896931	10	9	3572	1458
B. napus	gene-LOC106420140	10	9	3330	1461
B. napus	gene-LOC111208651	10	9	3330	1461
O. sativa	LOC_Os02g27360	10	9	5544	1485
O. sativa	LOC_Os04g26834	11	10	9233	999
O. sativa	LOC_Os04g26790	10	9	21728	1302
S. tubero	Soltu.DM.05G026500	10	9	7555	1434
S. tubero	Soltu.DM.04G020820	10	9	10647	1452
S. tubero	Soltu.DM.03G010910	10	9	2561	1431
L. sativa	Lsat_1_v5_gn_2_17500	6	5	6797	777
L. sativa	Lsat_1_v5_gn_0_18421	11	10	3442	1437
L. sativa	Lsat_1_v5_gn_8_620	9	8	8030	1194
L. sativa	Lsat_1_v5_gn_8_560	3	2	3380	636
M. trunca	Chr7g0249451	10	9	4919	1431
G. max	glyma.Wm82.gnm4.ann1.Glyma.09G249300	11	10	7234	1491
G. max	glyma.Wm82.gnm4.ann1.Glyma.18G243100	10	9	6478	1446
M. trunca	Chr1g0189381	10	9	10879	1437
G. max	glyma.Wm82.gnm4.ann1.Glyma.20G218902	7	6	5834	621
G. max	glyma.Wm82.gnm4.ann1.Glyma.10G171300	9	8	7189	1449
P. tricho	Potri.019G054900.v4.1	10	9	6653	1452
B. napus	gene-LOC106453214	10	9	2527	1470
Atha	AT3G02740	10	9	2804	1467
C. rubell	gene-LOC17892007	10	9	2838	1479
C. clemen	Ciclev10011566m.g.v1.0	10	9	9462	1482
Atha	AT1G65240	10	9	2657	1428
C. rubell	gene-LOC17894606	10	9	2730	1428
B. napus	gene-LOC106404975	10	9	3058	1419
B. napus	gene-LOC106385349	10	9	3235	1419
Atha	AT5G36260	10	9	3578	1449
C. rubell	gene-LOC17880240	10	9	3686	1437
B. napus	gene-LOC106454940	10	9	3642	1416
B. napus	gene-LOC111206874	4	3	31867	537
B. napus	gene-LOC106373504	10	9	2742	1422
B. napus	gene-LOC106407031	9	8	2686	1452
B. napus	gene-LOC106376631	11	10	2800	1458
B. napus	gene-LOC106392001	10	9	2698	1452
B. napus	gene-LOC111199707	9	8	2876	1449
B. napus	gene-LOC106418896	9	8	2683	1413
B. napus	gene-LOC106418887	9	8	2823	1449
A. tricho	At00002.423	12	11	8817	1434
O. sativa	LOC_Os01g56930	10	9	5795	1515
S. tubero	Soltu.DM.09G004730	10	9	9062	1503
S. tubero	Soltu.DM.10G021530	10	9	8266	1542
S. tubero	Soltu.DM.01G010440	7	6	2114	579
S. tubero	Soltu.DM.10G021710	10	9	12331	1167
S. tubero	Soltu.DM.10G021750	4	3	674	369
S. tubero	Soltu.DM.10G021630	12	11	13222	1311
C. clemen	Ciclev10011553m.g.v1.0	11	10	7396	1491
P. tricho	Potri.006G118800.v4.1	11	10	5485	1509
P. tricho	Potri.016G096700.v4.1	11	10	5605	1521
M. trunca	Chr7g0265331	10	9	5316	1494
G. max	glyma.Wm82.gnm4.ann1.Glyma.03G188400	10	9	5928	1506
G. max	glyma.Wm82.gnm4.ann1.Glyma.19G188600	10	9	5709	1509
M. trunca	Chr1g0179751	10	9	4641	1578
G. max	glyma.Wm82.gnm4.ann1.Glyma.13G148100	10	9	8025	1461
G. max	glyma.Wm82.gnm4.ann1.Glyma.10G063600	12	11	8428	1503
L. sativa	Lsat_1_v5_gn_1_52760	10	9	3888	1491
L. sativa	Lsat_1_v5_gn_2_4420	6	5	3800	468
L. sativa	Lsat_1_v5_gn_6_28220	10	9	3911	1476
C. rubell	gene-LOC17889975	11	10	3344	1548
Atha	AT2G36670	11	10	3394	1539
B. napus	gene-LOC106451101	11	10	2683	1515
B. napus	gene-LOC106412295	11	10	2687	1515
B. napus	gene-LOC106403000	11	10	2687	1515
S. tubero	Soltu.DM.11G021030	10	9	5345	1497
L. sativa	Lsat_1_v5_gn_1_61380	11	10	12780	1473
L. sativa	Lsat_1_v5_gn_1_61401	10	9	2732	1557
L. sativa	Lsat_1_v5_gn_6_42521	10	9	4908	1470
L. sativa	Lsat_1_v5_gn_2_98981	10	9	4661	1518
L. sativa	Lsat_1_v5_gn_2_28400	7	6	2049	969
L. sativa	Lsat_1_v5_gn_0_1981	9	8	4268	1359
L. sativa	Lsat_1_v5_gn_1_104761	7	6	8455	1056
L. sativa	Lsat_1_v5_gn_1_103920	10	9	4039	1479
L. sativa	Lsat_1_v5_gn_1_104341	9	8	2948	1341
L. sativa	Lsat_1_v5_gn_0_2320	10	9	7235	1485
L. sativa	Lsat_1_v5_gn_1_103840	10	9	2813	1527
M. trunca	Chr2g0320621	10	9	4659	1476
G. max	glyma.Wm82.gnm4.ann1.Glyma.12G179800	10	9	4975	1482
G. max	glyma.Wm82.gnm4.ann1.Glyma.13G321000	10	9	4972	1473
M. trunca	Chr4g0027681	10	9	5301	1485
M. trunca	Chr4g0019931	3	2	4861	369
G. max	glyma.Wm82.gnm4.ann1.Glyma.11G190800	10	9	4929	1470
G. max	glyma.Wm82.gnm4.ann1.Glyma.12G083600	10	9	5219	1470
P. tricho	Potri.001G213600.v4.1	10	9	5896	1497
P. tricho	Potri.009G001700.v4.1	10	9	6925	1500
C. clemen	Ciclev10028299m.g.v1.0	10	9	4756	1476
C. clemen	Ciclev10028725m.g.v1.0	5	4	2576	1071
Atha	AT5G22850	10	9	3204	1482
C. rubell	gene-LOC17883019	10	9	3010	1479
B. napus	gene-LOC106427869	10	9	3195	1476
B. napus	gene-LOC106410582	10	9	7917	1548
B. napus	gene-LOC111208306	9	8	2699	1548
B. napus	gene-LOC106408084	7	6	1695	951
B. napus	gene-LOC106384521	11	10	6862	1476
Atha	AT3G42550	12	11	3408	1293
B. napus	gene-LOC106433192	10	9	3345	1500
B. napus	gene-LOC106362277	10	9	3152	1500
C. rubell	gene-LOC17900446	11	10	3961	1623
Atha	AT1G08210	10	9	3771	1623
B. napus	gene-LOC106419830	9	8	3071	1587
B. napus	gene-LOC106401833	10	9	3063	1401
B. napus	gene-LOC106377042	10	9	3009	1401
O. sativa	LOC_Os01g71060	1	0	1584	1140
O. sativa	LOC_Os01g71094	1	0	1430	1209
O. sativa	LOC_Os01g71090	1	0	1791	1260
O. sativa	LOC_Os01g71070	1	0	1484	1269
O. sativa	LOC_Os01g71080	1	0	1498	1275
A. tricho	At00025.61	1	0	1245	1245
Atha	AT5G48430	1	0	1534	1221
B. napus	gene-LOC106428141	1	0	1557	1212
B. napus	gene-LOC106363984	1	0	1574	1212
L. sativa	Lsat_1_v5_gn_3_112100	1	0	1672	1314
L. sativa	Lsat_1_v5_gn_3_112020	1	0	1199	1143
L. sativa	Lsat_1_v5_gn_3_112240	2	1	6455	1275
L. sativa	Lsat_1_v5_gn_5_75180	1	0	1377	1311
L. sativa	Lsat_1_v5_gn_5_75101	2	1	2937	1569
L. sativa	Lsat_1_v5_gn_5_75081	1	0	1470	1296
L. sativa	Lsat_1_v5_gn_5_77140	1	0	1464	1305
L. sativa	Lsat_1_v5_gn_5_77180	1	0	1455	1296
B. napus	gene-LOC106357258	2	1	1551	1317
B. napus	gene-LOC106399626	2	1	1525	1332
B. napus	gene-LOC106378038	1	0	1542	1272
B. napus	gene-LOC106378039	1	0	1005	1005
B. napus	gene-LOC106434569	1	0	1239	1239
B. napus	gene-LOC111202529	1	0	1342	1221
B. napus	gene-LOC106443704	1	0	1184	1179
B. napus	gene-LOC106399884	1	0	1392	1236
Atha	AT5G19100	1	0	1660	1176
C. rubell	gene-LOC17883388	1	0	1306	1176
B. napus	gene-LOC106400127	2	1	1413	1233
B. napus	gene-LOC106431454	1	0	1318	1218
M. trunca	Chr4g0065581	1	0	1563	1365
G. max	glyma.Wm82.gnm4.ann1.Glyma.17G016600	1	0	1656	1353
B. napus	gene-LOC106431458	2	1	1641	1197
Atha	AT5G19110	2	1	1869	1326
B. napus	gene-LOC106431425	2	1	1740	1170
B. napus	gene-LOC111206265	3	2	1083	606
B. napus	gene-LOC106433647	2	1	1717	1200
B. napus	gene-LOC106433643	3	2	7829	2001
B. napus	gene-LOC106433631	3	2	25157	1089
B. napus	gene-LOC106433635	3	2	2340	1182
L. sativa	Lsat_1_v5_gn_8_71860	1	0	1844	1320
L. sativa	Lsat_1_v5_gn_4_97000	1	0	1594	1320
L. sativa	Lsat_1_v5_gn_8_71700	1	0	3206	1323
L. sativa	Lsat_1_v5_gn_8_71760	2	1	2118	1467
L. sativa	Lsat_1_v5_gn_8_71800	2	1	1984	1347
G. max	glyma.Wm82.gnm4.ann1.Glyma.15G104700	1	0	1564	1266
G. max	glyma.Wm82.gnm4.ann1.Glyma.15G104800	1	0	1325	1062
M. trunca	Chr2g0287811	1	0	1272	1272
M. trunca	Chr2g0287781	6	5	36013	4089
G. max	glyma.Wm82.gnm4.ann1.Glyma.13G208100	1	0	1664	786
G. max	glyma.Wm82.gnm4.ann1.Glyma.06G033600	1	0	2054	1335
G. max	glyma.Wm82.gnm4.ann1.Glyma.13G208000	1	0	1710	1422
M. trunca	Chr2g0287841	2	1	2311	1347
M. trunca	Chr2g0287861	2	1	4987	1296
S. tubero	Soltu.DM.01G024080	1	0	1691	1251
L. sativa	Lsat_1_v5_gn_8_110081	1	0	1391	1173
L. sativa	Lsat_1_v5_gn_8_161920	1	0	1477	1179
G. max	glyma.Wm82.gnm4.ann1.Glyma.17G016500	1	0	1673	1299
G. max	glyma.Wm82.gnm4.ann1.Glyma.07G257500	1	0	1634	1245
M. trunca	Chr2g0287831	1	0	1784	1254
G. max	glyma.Wm82.gnm4.ann1.Glyma.15G104900	1	0	1823	1212
G. max	glyma.Wm82.gnm4.ann1.Glyma.13G208200	1	0	1978	1212
P. tricho	Potri.008G203100.v4.1	1	0	2522	1314
C. clemen	Ciclev10005127m.g.v1.0	1	0	1435	1185
B. napus	gene-LOC106433651	1	0	1342	1152
B. napus	gene-LOC106433650	1	0	1354	1152
B. napus	gene-LOC111209871	1	0	1354	1152
B. napus	gene-LOC106433652	1	0	1354	1152
Atha	AT5G19120	1	0	1420	1161
C. rubell	gene-LOC17884338	1	0	1604	1158
B. napus	gene-LOC106386782	1	0	1566	1176
B. napus	gene-LOC106386771	1	0	1616	1164
O. sativa	LOC_Os05g33420	2	1	1321	1050
O. sativa	LOC_Os05g33430	1	0	1742	1368
O. sativa	LOC_Os05g33410	1	0	1604	1314
O. sativa	LOC_Os09g25910	1	0	1335	1335
O. sativa	LOC_Os05g33400	1	0	1482	1314
A. tricho	At00058.170	1	0	1272	1272
A. tricho	At00058.169	1	0	1314	1314
A. tricho	At00025.59	2	1	1450	1269
A. tricho	At00025.58	1	0	1302	1302
L. sativa	Lsat_1_v5_gn_8_56120	1	0	1492	1260
S. tubero	Soltu.DM.09G019440	2	1	1855	1086
L. sativa	Lsat_1_v5_gn_8_56181	2	1	3006	1323
G. max	glyma.Wm82.gnm4.ann1.Glyma.03G151900	1	0	2809	1284
P. tricho	Potri.013G070325.v4.1	1	0	1851	1362
P. tricho	Potri.013G070300.v4.1	1	0	1958	1374
P. tricho	Potri.005G095600.v4.1	1	0	1672	1392
P. tricho	Potri.001G240600.v4.1	1	0	1600	1353
P. tricho	Potri.019G064700.v4.1	1	0	1548	1347
P. tricho	Potri.019G065200.v4.1	1	0	1708	1338
P. tricho	Potri.019G064800.v4.1	3	2	1732	1383
P. tricho	Potri.019G065000.v4.1	1	0	1644	1335
P. tricho	Potri.019G065100.v4.1	1	0	1580	1329
C. clemen	Ciclev10003944m.g.v1.0	2	1	1319	1269
C. clemen	Ciclev10003177m.g.v1.0	2	1	597	564
S. tubero	Soltu.DM.01G038340	1	0	1296	1296
M. trunca	Chr7g0273041	1	0	1481	1314
G. max	glyma.Wm82.gnm4.ann1.Glyma.19G236600	1	0	1501	1302
G. max	glyma.Wm82.gnm4.ann1.Glyma.03G239700	1	0	1560	1284
S. tubero	Soltu.DM.01G024110	1	0	1125	1125
S. tubero	Soltu.DM.01G024120	1	0	1490	1350
S. tubero	Soltu.DM.01G024140	1	0	1686	1323
S. tubero	Soltu.DM.01G024160	1	0	1931	1347
S. tubero	Soltu.DM.01G024150	1	0	1326	1326
S. tubero	Soltu.DM.01G024170	1	0	1647	1323
M. trunca	Chr2g0287821	1	0	1592	1377
P. tricho	Potri.006G068900.v4.1	1	0	1545	1296
C. clemen	Ciclev10006689m.g.v1.0	1	0	1314	1314
C. clemen	Ciclev10005000m.g.v1.0	1	0	1441	1308
C. clemen	Ciclev10006501m.g.v1.0	2	1	1290	1260
P. tricho	Potri.008G203200.v4.1	1	0	1515	1320
C. clemen	Ciclev10006987m.g.v1.0	1	0	1311	1311
C. clemen	Ciclev10004993m.g.v1.0	1	0	1541	1314
C. clemen	Ciclev10004995m.g.v1.0	1	0	1540	1314
C. clemen	Ciclev10007181m.g.v1.0	3	2	1305	1188
C. clemen	Ciclev10006962m.g.v1.0	1	0	1308	1308
S. tubero	Soltu.DM.01G024100	1	0	1529	1314
P. tricho	Potri.002G054900.v4.1	1	0	1760	1317
L. sativa	Lsat_1_v5_gn_9_4161	1	0	1490	1311
G. max	glyma.Wm82.gnm4.ann1.Glyma.02G148200	1	0	1797	1308
M. trunca	Chr1g0185651	2	1	1843	1356
M. trunca	Chr1g0185661	3	2	11093	3261
B. napus	gene-LOC106397211	1	0	1552	1305
B. napus	gene-LOC106402314	1	0	1540	1305
B. napus	gene-LOC106369277	1	0	1434	1305
B. napus	gene-LOC106402170	1	0	1584	1368
C. rubell	gene-LOC17890033	1	0	1510	1314
C. rubell	gene-LOC17896677	1	0	1523	1305
Atha	AT1G03230	1	0	1870	1305
Atha	AT1G03220	1	0	1891	1302
L. sativa	Lsat_1_v5_gn_7_68021	1	0	1515	1326
M. trunca	Chr1g0187841	1	0	1691	1311
G. max	glyma.Wm82.gnm4.ann1.Glyma.20G210100	1	0	1754	1317
G. max	glyma.Wm82.gnm4.ann1.Glyma.10G180500	1	0	1707	1335
C. clemen	Ciclev10005038m.g.v1.0	1	0	1420	1263
C. clemen	Ciclev10007187m.g.v1.0	1	0	1269	1269
C. clemen	Ciclev10005035m.g.v1.0	1	0	1479	1269
C. clemen	Ciclev10007108m.g.v1.0	2	1	1267	1230
S. tubero	Soltu.DM.03G029180	1	0	1311	1311
S. tubero	Soltu.DM.03G029200	1	0	1314	1314
S. tubero	Soltu.DM.02G007390	3	2	4206	2160
S. tubero	Soltu.DM.08G022430	1	0	1487	1281
S. tubero	Soltu.DM.08G022440	1	0	1524	1326
S. tubero	Soltu.DM.08G022420	1	0	1035	1035
S. tubero	Soltu.DM.01G024200	2	1	2315	1320
S. tubero	Soltu.DM.01G024190	2	1	2121	1293
S. tubero	Soltu.DM.01G024180	2	1	2597	1287
S. tubero	Soltu.DM.01G024260	2	1	1733	1305
S. tubero	Soltu.DM.01G024240	2	1	1999	1305
S. tubero	Soltu.DM.01G024210	3	2	2760	744
S. tubero	Soltu.DM.01G024220	2	1	1564	1314
S. tubero	Soltu.DM.01G024250	1	0	333	333
S. tubero	Soltu.DM.01G024270	1	0	333	333
O. sativa	LOC_Os04g58840	1	0	2098	1473
A. tricho	At00030.173	1	0	1395	1395
P. tricho	Potri.009G162400.v4.1	1	0	2380	1389
C. clemen	Ciclev10028374m.g.v1.0	1	0	1837	1404
S. tubero	Soltu.DM.11G022260	1	0	1737	1359
S. tubero	Soltu.DM.06G029390	1	0	2154	1383
L. sativa	Lsat_1_v5_gn_2_55601	1	0	1141	1065
L. sativa	Lsat_1_v5_gn_2_55360	1	0	1461	1422
L. sativa	Lsat_1_v5_gn_3_61320	1	0	1585	1359
G. max	glyma.Wm82.gnm4.ann1.Glyma.02G198200	1	0	1878	1437
G. max	glyma.Wm82.gnm4.ann1.Glyma.10G078566	1	0	1974	693
M. trunca	Chr7g0267171	1	0	2023	1410
G. max	glyma.Wm82.gnm4.ann1.Glyma.03G200900	1	0	1760	1425
G. max	glyma.Wm82.gnm4.ann1.Glyma.19G198500	1	0	2073	1413
P. tricho	Potri.006G204700.v4.1	1	0	2394	1410
P. tricho	Potri.016G071900.v4.1	1	0	1904	1380
C. clemen	Ciclev10011613m.g.v1.0	1	0	1842	1452
Atha	AT3G52500	1	0	2192	1410
C. rubell	gene-LOC17886113	1	0	1772	1416
B. napus	gene-LOC106434346	1	0	1857	1413
B. napus	gene-LOC106440051	1	0	1702	1413
B. napus	gene-LOC106390683	1	0	1755	1422
B. napus	gene-LOC106445162	1	0	1687	1422
B. napus	gene-LOC106393721	1	0	588	588
O. sativa	LOC_Os05g43550	1	0	1299	1299
A. tricho	At00032.81	1	0	1371	1371
A. tricho	At00032.77	1	0	927	927
L. sativa	Lsat_1_v5_gn_8_42980	1	0	1542	1488
S. tubero	Soltu.DM.02G012370	1	0	1173	1173
P. tricho	Potri.012G118000.v4.1	1	0	1795	1452
P. tricho	Potri.015G113100.v4.1	1	0	1755	1461
C. clemen	Ciclev10017863m.g.v1.0	1	0	1455	1455
Atha	AT5G45120	1	0	1476	1476
C. rubell	gene-LOC17877204	1	0	1467	1467
B. napus	gene-LOC106392625	1	0	1545	1545
B. napus	gene-LOC106416933	1	0	1545	1545
A. tricho	At00002.375	1	0	1389	1389
O. sativa	LOC_Os04g45270	1	0	2186	1479
S. tubero	Soltu.DM.08G024940	1	0	2018	1449
L. sativa	Lsat_1_v5_gn_3_980	1	0	1994	1515
B. napus	gene-LOC106446247	1	0	1985	1611
B. napus	gene-LOC106391999	1	0	1904	1479
C. rubell	gene-LOC17880272	1	0	1826	1575
Atha	AT4G16563	1	0	2027	1500
C. clemen	Ciclev10019904m.g.v1.0	1	0	2055	1461
P. tricho	Potri.001G158600.v4.1	2	1	3068	1491
P. tricho	Potri.003G076300.v4.1	1	0	1941	1491
G. max	glyma.Wm82.gnm4.ann1.Glyma.11G032200	1	0	2095	1413
M. trunca	Chr5g0399171	1	0	2074	1446
M. trunca	Chr4g0056211	1	0	1449	1449
G. max	glyma.Wm82.gnm4.ann1.Glyma.17G141200	1	0	2207	1443
G. max	glyma.Wm82.gnm4.ann1.Glyma.05G058900	1	0	1908	1170
C. rubell	gene-LOC17883526	2	1	1556	1224
Atha	AT5G24820	2	1	1967	1224
B. napus	gene-LOC106371816	2	1	1934	1254
B. napus	gene-LOC106352085	2	1	2002	1248
M. polymo	Mp5g08070	1	0	3570	1749
M. polymo	Mp2g20870	1	0	3758	1566
M. polymo	Mp7g12400	1	0	3276	1476
M. polymo	Mp7g01250	1	0	2157	1533
M. polymo	Mp2g26790	1	0	3189	1536
A. tricho	At00021.234	3	2	5526	1470
O. sativa	LOC_Os01g52190	1	0	1341	1341
O. sativa	LOC_Os01g41550	1	0	1893	1503
O. sativa	LOC_Os05g51220	1	0	1721	1446
S. tubero	Soltu.DM.10G005400	1	0	1683	1386
S. tubero	Soltu.DM.01G035170	1	0	1939	1443
L. sativa	Lsat_1_v5_gn_3_140680	1	0	2871	1446
P. tricho	Potri.014G099400.v4.1	1	0	2856	1467
P. tricho	Potri.002G171700.v4.1	1	0	1953	1473
G. max	glyma.Wm82.gnm4.ann1.Glyma.16G024000	1	0	1840	1431
G. max	glyma.Wm82.gnm4.ann1.Glyma.07G055300	1	0	1747	1422
M. trunca	Chr7g0275731	1	0	2004	1458
G. max	glyma.Wm82.gnm4.ann1.Glyma.19G256400	1	0	1926	1419
G. max	glyma.Wm82.gnm4.ann1.Glyma.03G257900	1	0	1850	1386
C. clemen	Ciclev10019938m.g.v1.0	1	0	1760	1443
Atha	AT1G01300	1	0	2062	1458
C. rubell	gene-LOC17897548	1	0	1808	1446
B. napus	gene-LOC106401448	2	1	12942	1446
B. napus	gene-LOC106370881	2	1	1876	1446
B. napus	gene-LOC111206426	1	0	730	318
B. napus	gene-LOC106353296	2	1	2988	1458
B. napus	gene-LOC106354861	2	1	1150	939
B. napus	gene-LOC106433936	1	0	1599	1458
B. napus	gene-LOC106396798	1	0	1768	1452
B. napus	gene-LOC106444991	2	1	5385	1452
Atha	AT3G61820	1	0	2056	1452
C. rubell	gene-LOC111830544	1	0	1677	1452
A. tricho	At00029.2	1	0	1575	1575
O. sativa	LOC_Os04g58070	2	1	1867	1329
L. sativa	Lsat_1_v5_gn_9_43240	1	0	1748	1506
C. rubell	gene-LOC17893086	1	0	1753	1428
Atha	AT3G20015	1	0	2047	1413
B. napus	gene-LOC106425075	1	0	2030	1395
B. napus	gene-LOC106428805	1	0	1949	1401
C. clemen	Ciclev10031332m.g.v1.0	2	1	1886	1488
S. tubero	Soltu.DM.04G004760	1	0	1767	1440
S. tubero	Soltu.DM.02G000520	1	0	2014	1434
P. tricho	Potri.007G106300.v4.1	1	0	1853	1506
P. tricho	Potri.005G063000.v4.1	1	0	3204	1515
M. trunca	Chr1g0165201	2	1	2735	1410
G. max	glyma.Wm82.gnm4.ann1.Glyma.09G285600	1	0	1599	1380
M. trunca	Chr1g0212321	1	0	2852	1461
G. max	glyma.Wm82.gnm4.ann1.Glyma.10G288100	1	0	1883	1428
G. max	glyma.Wm82.gnm4.ann1.Glyma.20G100900	2	1	2956	1443
O. sativa	LOC_Os01g04710	1	0	1986	1515
A. tricho	At00007.254	1	0	1491	1491
S. tubero	Soltu.DM.05G002720	1	0	2104	1449
L. sativa	Lsat_1_v5_gn_4_18921	1	0	1733	1467
M. trunca	Chr1g0210201	1	0	2359	1404
G. max	glyma.Wm82.gnm4.ann1.Glyma.02G098000	1	0	1872	1455
G. max	glyma.Wm82.gnm4.ann1.Glyma.01G084600	1	0	1907	1455
P. tricho	Potri.008G118100.v4.1	4	3	1445	1302
P. tricho	Potri.010G128200.v4.1	1	0	1958	1455
C. clemen	Ciclev10031364m.g.v1.0	1	0	1824	1458
Atha	AT1G25510	1	0	2097	1452
C. rubell	gene-LOC17899229	1	0	1691	1449
B. napus	gene-LOC106361864	1	0	2007	1449
B. napus	gene-LOC106361926	1	0	1954	1449
B. napus	gene-LOC106367557	1	0	1984	1458
B. napus	gene-LOC106412198	1	0	1878	1464
M. trunca	Chr8g0390761	1	0	1371	1371
L. sativa	Lsat_1_v5_gn_2_12201	1	0	1538	1452
S. tubero	Soltu.DM.06G025190	1	0	1476	1476
S. tubero	Soltu.DM.03G034170	1	0	2595	1461
M. trunca	Chr6g0484901	1	0	2251	1476
G. max	glyma.Wm82.gnm4.ann1.Glyma.09G187200	1	0	2033	1479
C. clemen	Ciclev10019848m.g.v1.0	1	0	2375	1488
P. tricho	Potri.015G051800.v4.1	1	0	2107	1500
C. rubell	gene-LOC17893107	1	0	1849	1506
Atha	AT3G18490	1	0	2205	1503
B. napus	gene-LOC106439553	1	0	2212	1500
B. napus	gene-LOC106360916	1	0	1921	1512
B. napus	gene-LOC106367500	4	3	9597	2202
B. napus	gene-LOC106363344	2	1	1780	1476
B. napus	gene-LOC106390294	2	1	12801	1212
B. napus	gene-LOC111201786	2	1	1673	1284
B. napus	gene-LOC106390292	1	0	1981	1506
B. napus	gene-LOC106346990	1	0	1989	1500
M. polymo	Mp3g03000	1	0	2175	1422
O. sativa	LOC_Os12g05750	1	0	1119	1119
O. sativa	LOC_Os06g11010	2	1	1834	1419
O. sativa	LOC_Os05g51350	1	0	1362	1362
O. sativa	LOC_Os03g08790	1	0	1757	1317
A. tricho	At00135.6	1	0	1293	1293
C. rubell	gene-LOC17898577	2	1	1693	1392
Atha	AT1G09750	2	1	1648	1350
B. napus	gene-LOC106362378	1	0	1568	1359
B. napus	gene-LOC106362376	1	0	1681	1356
B. napus	gene-LOC106453135	1	0	1569	1356
P. tricho	Potri.002G104600.v4.1	1	0	1799	1377
S. tubero	Soltu.DM.12G006650	2	1	2462	1344
S. tubero	Soltu.DM.04G030790	1	0	1614	1308
L. sativa	Lsat_1_v5_gn_9_76100	1	0	1458	1320
G. max	glyma.Wm82.gnm4.ann1.Glyma.02G213000	2	1	2653	1356
G. max	glyma.Wm82.gnm4.ann1.Glyma.14G180700	4	3	2791	642
M. trunca	Chr3g0133071	1	0	1784	1317
G. max	glyma.Wm82.gnm4.ann1.Glyma.04G091800	1	0	2732	1323
G. max	glyma.Wm82.gnm4.ann1.Glyma.06G093600	2	1	1864	1407
A. tricho	At00063.69	1	0	1254	1254
O. sativa	LOC_Os07g46480	1	0	1703	1350
O. sativa	LOC_Os01g72510	1	0	1649	1338
B. napus	gene-LOC106445461	3	2	3135	1290
B. napus	gene-LOC106431380	3	2	4480	1290
Atha	AT3G54400	3	2	2739	1278
C. rubell	gene-LOC17884979	3	2	2638	1278
B. napus	gene-LOC106415612	3	2	3401	1293
B. napus	gene-LOC106416213	2	1	2201	981
B. napus	gene-LOC106415755	3	2	3300	1293
S. tubero	Soltu.DM.01G035630	3	2	3897	1329
L. sativa	Lsat_1_v5_gn_1_115840	3	2	3762	1299
L. sativa	Lsat_1_v5_gn_7_31721	3	2	3355	1284
P. tricho	Potri.003G195500.v4.1	3	2	4082	1326
P. tricho	Potri.001G028200.v4.1	3	2	3057	1278
C. clemen	Ciclev10001212m.g.v1.0	3	2	2786	1302
G. max	glyma.Wm82.gnm4.ann1.Glyma.13G196200	3	2	4152	1407
G. max	glyma.Wm82.gnm4.ann1.Glyma.15G234300	3	2	3671	1374
G. max	glyma.Wm82.gnm4.ann1.Glyma.04G136000	3	2	4221	1320
G. max	glyma.Wm82.gnm4.ann1.Glyma.11G157000	3	2	3817	1317
M. trunca	Chr3g0082301	1	0	1176	366
M. trunca	Chr1g0164401	3	2	4172	1290
M. trunca	Chr3g0082281	3	2	2542	963
M. trunca	Chr8g0353261	3	2	4090	1305
B. napus	gene-LOC106412178	3	2	2230	1320
B. napus	gene-LOC106429410	3	2	2281	1323
B. napus	gene-LOC106426321	3	2	2228	1320
B. napus	gene-LOC106419485	3	2	2336	1320
B. napus	gene-LOC106446100	3	2	2343	1320
Atha	AT5G07030	3	2	2645	1368
C. rubell	gene-LOC17881470	3	2	2393	1374
A. tricho	At00061.30	2	1	1941	1341
A. tricho	At00061.31	1	0	1224	1224
O. sativa	LOC_Os02g48900	2	1	5008	1377
O. sativa	LOC_Os06g20040	2	1	7315	1410
P. tricho	Potri.016G000600.v4.1	2	1	1732	1416
M. trunca	Chr2g0291201	2	1	1995	1359
G. max	glyma.Wm82.gnm4.ann1.Glyma.15G123800	2	1	2719	1419
G. max	glyma.Wm82.gnm4.ann1.Glyma.09G017900	2	1	2233	1458
A. tricho	At00019.39	2	1	1588	1461
O. sativa	LOC_Os08g16660	2	1	3566	1575
O. sativa	LOC_Os09g25570	2	1	2487	1422
L. sativa	Lsat_1_v5_gn_5_9040	2	1	3011	1506
S. tubero	Soltu.DM.06G024370	2	1	2597	1410
S. tubero	Soltu.DM.03G031920	2	1	1898	1479
C. clemen	Ciclev10025395m.g.v1.0	2	1	3100	1536
P. tricho	Potri.001G041700.v4.1	2	1	2692	1827
P. tricho	Potri.003G185175.v4.1	3	2	3930	1446
G. max	glyma.Wm82.gnm4.ann1.Glyma.15G002300	2	1	5932	1413
M. trunca	Chr4g0001991	2	1	2524	1563
G. max	glyma.Wm82.gnm4.ann1.Glyma.07G021200	2	1	2157	1446
G. max	glyma.Wm82.gnm4.ann1.Glyma.08G220600	2	1	2000	1449
B. napus	gene-LOC106430745	2	1	2145	1464
B. napus	gene-LOC111207207	2	1	2159	1464
B. napus	gene-LOC106354806	2	1	2159	1464
C. rubell	gene-LOC17896324	2	1	2363	1470
Atha	AT1G79720	2	1	1919	1455
B. napus	gene-LOC106353391	2	1	2379	1464
B. napus	gene-LOC106391195	2	1	2485	1464
B. napus	gene-LOC106402859	2	1	2183	1464
A. tricho	At00061.8	1	0	324	324
O. sativa	LOC_Os09g30414	2	1	3154	1458
O. sativa	LOC_Os06g20140	2	1	3989	1461
O. sativa	LOC_Os06g20120	2	1	2122	1503
O. sativa	LOC_Os06g20110	1	0	1308	1308
O. sativa	LOC_Os11g10910	2	1	3136	1287
S. tubero	Soltu.DM.08G018140	2	1	2763	1323
S. tubero	Soltu.DM.08G018130	2	1	2342	1314
O. sativa	LOC_Os02g48860	2	1	2063	1428
O. sativa	LOC_Os06g20190	4	3	3242	1554
O. sativa	LOC_Os02g48870	2	1	1922	1392
O. sativa	LOC_Os01g42320	3	2	4269	1479
O. sativa	LOC_Os06g02900	3	2	3011	1488
O. sativa	LOC_Os06g02730	1	0	1494	528
O. sativa	LOC_Os06g02780	3	2	3105	1485
O. sativa	LOC_Os06g03120	2	1	1523	1464
O. sativa	LOC_Os06g03080	2	1	1837	1329
O. sativa	LOC_Os06g40818	2	1	5477	1560
P. tricho	Potri.006G232600.v4.1	3	2	2458	1422
P. tricho	Potri.018G014700.v4.1	3	2	3555	1413
P. tricho	Potri.018G014900.v4.1	3	2	3550	1413
P. tricho	Potri.006G232500.v4.1	4	3	1639	1332
P. tricho	Potri.006G232400.v4.1	3	2	2155	1425
P. tricho	Potri.018G014800.v4.1	3	2	1825	1392
P. tricho	Potri.018G014600.v4.1	3	2	2070	1416
P. tricho	Potri.018G014500.v4.1	3	2	2733	1428
C. clemen	Ciclev10008143m.g.v1.0	3	2	3660	1446
S. tubero	Soltu.DM.08G015610	2	1	3822	1458
L. sativa	Lsat_1_v5_gn_9_69981	1	0	4459	1194
L. sativa	Lsat_1_v5_gn_9_69901	1	0	1911	1161
L. sativa	Lsat_1_v5_gn_9_68220	2	1	3119	1410
L. sativa	Lsat_1_v5_gn_9_69841	2	1	3935	1425
P. tricho	Potri.018G015100.v4.1	3	2	5628	1473
G. max	glyma.Wm82.gnm4.ann1.Glyma.02G264400	3	2	1556	1386
M. trunca	Chr3g0099891	3	2	3778	1368
M. trunca	Chr3g0099901	3	2	6991	1461
G. max	glyma.Wm82.gnm4.ann1.Glyma.08G321100	3	2	6431	1467
G. max	glyma.Wm82.gnm4.ann1.Glyma.18G090900	3	2	6468	1473
G. max	glyma.Wm82.gnm4.ann1.Glyma.08G321200	3	2	3112	1458
G. max	glyma.Wm82.gnm4.ann1.Glyma.08G321400	3	2	2905	1449
G. max	glyma.Wm82.gnm4.ann1.Glyma.08G321500	2	1	2743	936
Atha	AT5G10770	3	2	2551	1425
C. rubell	gene-LOC17884403	3	2	2328	1446
B. napus	gene-LOC106383299	3	2	2225	1434
B. napus	gene-LOC111202791	3	2	2352	1434
B. napus	gene-LOC106414703	3	2	2697	1497
B. napus	gene-LOC106372449	3	2	2300	1482
B. napus	gene-LOC106415362	3	2	2291	1476
B. napus	gene-LOC106383289	3	2	1783	1440
B. napus	gene-LOC111204245	3	2	1812	1437
C. rubell	gene-LOC17883413	3	2	1854	1413
Atha	AT5G10760	2	1	2068	1395
C. rubell	gene-LOC17883083	2	1	1644	1398
C. rubell	gene-LOC17883475	2	1	1644	1386
C. rubell	gene-LOC17888079	2	1	2304	1413
B. napus	gene-LOC106372451	3	2	2635	1437
B. napus	gene-LOC106412566	3	2	2402	1434
B. napus	gene-LOC106387540	3	2	2162	1434
B. napus	gene-LOC106372453	2	1	1741	1431
B. napus	gene-LOC106412565	3	2	1869	1464
B. napus	gene-LOC106369974	2	1	659	516
B. napus	gene-LOC106387543	2	1	1924	1422
B. napus	gene-LOC106412568	2	1	1924	1422
B. napus	gene-LOC106387541	2	1	1927	1422
M. polymo	Mp3g18040	1	0	3505	1458
M. polymo	Mp3g12890	1	0	2645	1593
M. polymo	Mp3g20930	1	0	3638	1572
M. polymo	Mp3g25320	1	0	3346	1392
M. polymo	Mp3g18050	1	0	2892	1452
M. polymo	Mp2g18420	1	0	3332	1461
M. polymo	Mp1g05070	1	0	2251	1548
M. polymo	Mp5g16350	1	0	3016	1434
M. polymo	Mp5g12090	1	0	1449	1449
M. polymo	Mp5g16390	1	0	1476	1476
M. polymo	Mp5g16410	1	0	2053	1464
M. polymo	Mp5g12100	1	0	1446	1446
M. polymo	Mp5g16420	1	0	1808	1446
M. polymo	Mp5g16430	1	0	1897	1446
M. polymo	Mp3g03540	1	0	2757	1425
M. polymo	Mp6g08240	2	1	1076	978
M. polymo	Mp6g08230	1	0	2070	1461
M. polymo	Mp6g05980	1	0	2556	1470
M. polymo	Mp4g12020	1	0	1224	1224
M. polymo	Mp6g06010	1	0	3670	1809
M. polymo	Mp3g05040	1	0	1518	1518
M. polymo	Mp3g04530	1	0	1802	1497
M. polymo	Mp3g04580	1	0	1641	1641
M. polymo	Mp3g04550	1	0	1491	1491
M. polymo	Mp3g04570	1	0	1479	1479
M. polymo	Mp7g10610	1	0	4454	1704
O. sativa	LOC_Os02g21040	1	0	2170	1545
A. tricho	At00014.120	1	0	1671	1671
B. napus	gene-LOC106377422	1	0	1875	1569
B. napus	gene-LOC106434490	1	0	1970	1563
Atha	AT2G42980	1	0	1775	1584
C. rubell	gene-LOC17888555	1	0	1979	1560
B. napus	gene-LOC106428234	2	1	1957	1638
B. napus	gene-LOC106353168	1	0	2148	1641
Atha	AT3G59080	1	0	2215	1608
C. rubell	gene-LOC17886062	1	0	2042	1617
S. tubero	Soltu.DM.07G014900	1	0	1916	1644
S. tubero	Soltu.DM.05G016500	1	0	2254	1611
C. clemen	Ciclev10031104m.g.v1.0	1	0	2576	1704
P. tricho	Potri.005G204600.v4.1	1	0	2495	1701
L. sativa	Lsat_1_v5_gn_3_35301	1	0	1662	1662
L. sativa	Lsat_1_v5_gn_3_35341	1	0	1674	1674
G. max	glyma.Wm82.gnm4.ann1.Glyma.11G202500	1	0	2197	1632
G. max	glyma.Wm82.gnm4.ann1.Glyma.18G048500	1	0	2234	1611
M. trunca	Chr5g0442921	1	0	3133	1671
G. max	glyma.Wm82.gnm4.ann1.Glyma.02G284800	1	0	2404	1686
G. max	glyma.Wm82.gnm4.ann1.Glyma.14G030000	1	0	2761	1680
M. trunca	Chr3g0095891	1	0	2157	1386
G. max	glyma.Wm82.gnm4.ann1.Glyma.18G110200	1	0	2349	1683
G. max	glyma.Wm82.gnm4.ann1.Glyma.08G307600	1	0	2643	1674
M. polymo	Mp7g10640	1	0	3433	1659
A. tricho	At00010.45	1	0	1293	1293
G. max	glyma.Wm82.gnm4.ann1.Glyma.02G100800	1	0	1673	702
C. clemen	Ciclev10031705m.g.v1.0	2	1	1371	1224
P. tricho	Potri.008G115900.v4.1	1	0	1586	1377
L. sativa	Lsat_1_v5_gn_8_38360	1	0	1628	1332
S. tubero	Soltu.DM.05G002520	1	0	1900	1365
C. rubell	gene-LOC17886040	1	0	1848	1359
Atha	AT3G25700	1	0	1864	1359
B. napus	gene-LOC106349401	1	0	1779	1356
B. napus	gene-LOC106408126	2	1	1891	1356
B. napus	gene-LOC111207627	1	0	831	542
B. napus	gene-LOC106401404	1	0	1739	1362
B. napus	gene-LOC106431264	1	0	1613	1356
B. napus	gene-LOC106431273	2	1	2063	1218
A. tricho	At00068.154	1	0	1503	1503
O. sativa	LOC_Os05g51750	1	0	2018	1608
O. sativa	LOC_Os01g71130	2	1	1670	1332
O. sativa	LOC_Os01g48740	1	0	936	651
O. sativa	LOC_Os05g48330	2	1	3576	1485
O. sativa	LOC_Os01g48750	1	0	1183	951
C. clemen	Ciclev10013820m.g.v1.0	2	1	1654	1428
M. trunca	Chr2g0309561	2	1	3897	1530
G. max	glyma.Wm82.gnm4.ann1.Glyma.08G162100	2	1	3851	1524
G. max	glyma.Wm82.gnm4.ann1.Glyma.15G265500	2	1	3815	1566
C. clemen	Ciclev10004908m.g.v1.0	2	1	2632	1413
Atha	AT3G12700	2	1	2241	1386
C. rubell	gene-LOC17890643	3	2	2054	1416
B. napus	gene-LOC106401449	2	1	4961	1326
B. napus	gene-LOC106353102	2	1	2427	1329
B. napus	gene-LOC106377483	2	1	2369	1338
B. napus	gene-LOC106351447	2	1	2369	1335
B. napus	gene-LOC106389856	3	2	3724	1329
B. napus	gene-LOC106345429	2	1	2127	1329
B. napus	gene-LOC106454117	2	1	1984	1311
B. napus	gene-LOC106345428	2	1	2506	1350
B. napus	gene-LOC106389853	2	1	2619	1350
B. napus	gene-LOC106389852	2	1	2502	1350
A. tricho	At00021.62	1	0	1218	1218
Atha	AT1G66180	1	0	1719	1293
C. rubell	gene-LOC17896186	1	0	1509	1284
Atha	AT5G37540	1	0	1791	1329
C. rubell	gene-LOC17880495	1	0	1616	1317
B. napus	gene-LOC111213184	2	1	1723	1308
B. napus	gene-LOC106445019	1	0	1710	1305
C. clemen	Ciclev10011736m.g.v1.0	1	0	1882	1326
P. tricho	Potri.004G085000.v4.1	1	0	1668	1341
P. tricho	Potri.017G131800.v4.1	1	0	1968	1326
L. sativa	Lsat_1_v5_gn_2_68440	1	0	1521	1311
S. tubero	Soltu.DM.11G001710	1	0	1677	1296
S. tubero	Soltu.DM.05G020940	1	0	1808	1341
M. trunca	Chr3g0110191	1	0	2288	1332
G. max	glyma.Wm82.gnm4.ann1.Glyma.11G215200	1	0	2061	1374
G. max	glyma.Wm82.gnm4.ann1.Glyma.18G041400	1	0	1846	1356
G. max	glyma.Wm82.gnm4.ann1.Glyma.14G212700	1	0	1836	1338
G. max	glyma.Wm82.gnm4.ann1.Glyma.02G243600	1	0	1818	1323
M. trunca	Chr5g0434411	1	0	2218	1329
M. trunca	Chr5g0434441	1	0	1326	1326
O. sativa	LOC_Os03g16500	1	0	2172	1344
O. sativa	LOC_Os01g62630	1	0	1675	1347
A. tricho	At00012.243	1	0	1296	1296
S. tubero	Soltu.DM.09G001920	1	0	1995	1299
M. trunca	Chr7g0239001	1	0	1874	1311
G. max	glyma.Wm82.gnm4.ann1.Glyma.07G134300	1	0	2084	1329
C. clemen	Ciclev10011788m.g.v1.0	2	1	1486	1287
P. tricho	Potri.006G087550.v4.1	1	0	1164	558
P. tricho	Potri.006G087600.v4.1	1	0	1681	1362
C. rubell	gene-LOC17883588	1	0	1794	1341
Atha	AT5G02190	1	0	1851	1362
B. napus	gene-LOC106423967	1	0	2056	1326
B. napus	gene-LOC111211510	2	1	2721	1326
B. napus	gene-LOC106432538	2	1	2702	1326
M. trunca	Chr3g0112051	3	2	3812	1299
G. max	glyma.Wm82.gnm4.ann1.Glyma.11G220300	1	0	2046	1338
G. max	glyma.Wm82.gnm4.ann1.Glyma.18G037100	1	0	1100	582
M. trunca	Chr5g0435541	1	0	447	447
M. trunca	Chr5g0435551	1	0	339	339
G. max	glyma.Wm82.gnm4.ann1.Glyma.14G067400	1	0	1843	1284
G. max	glyma.Wm82.gnm4.ann1.Glyma.02G249000	1	0	1771	1287
S. tubero	Soltu.DM.02G008170	1	0	1666	1290
L. sativa	Lsat_1_v5_gn_2_118260	1	0	1515	1305
L. sativa	Lsat_1_v5_gn_9_65040	1	0	1775	1275
C. clemen	Ciclev10031483m.g.v1.0	1	0	1622	1380
P. tricho	Potri.008G058000.v4.1	1	0	1323	1323
P. tricho	Potri.010G201400.v4.1	1	0	1930	1335
B. napus	gene-LOC106414903	1	0	1436	1338
C. rubell	gene-LOC17887482	1	0	1568	1302
B. napus	gene-LOC106435578	1	0	1617	1329
B. napus	gene-LOC106453430	1	0	1070	1047
B. napus	gene-LOC106454668	2	1	1526	1329
Atha	AT2G39710	1	0	1654	1329
C. rubell	gene-LOC17889248	1	0	1619	1353
B. napus	gene-LOC106381748	1	0	1570	1317
B. napus	gene-LOC106381418	1	0	1598	1308
B. napus	gene-LOC106447462	1	0	1599	1308
O. sativa	LOC_Os09g38380	1	0	1296	1296
O. sativa	LOC_Os12g26470	2	1	1410	1230
O. sativa	LOC_Os05g31830	2	1	1526	1443
O. sativa	LOC_Os01g64840	1	0	1909	1467
O. sativa	LOC_Os01g64830	3	2	2654	1527
O. sativa	LOC_Os07g34910	1	0	540	540
O. sativa	LOC_Os01g50170	1	0	1643	1362
O. sativa	LOC_Os07g34900	1	0	1368	1368
O. sativa	LOC_Os07g34850	1	0	1573	1311
O. sativa	LOC_Os07g34870	1	0	1356	1356
O. sativa	LOC_Os08g36540	1	0	1301	1122
O. sativa	LOC_Os09g27940	1	0	3142	1362
O. sativa	LOC_Os06g10670	1	0	1562	1365
O. sativa	LOC_Os03g20210	1	0	1507	1347
O. sativa	LOC_Os03g20230	1	0	1155	1155
O. sativa	LOC_Os04g24750	2	1	1196	291
O. sativa	LOC_Os03g20290	1	0	1675	1305
O. sativa	LOC_Os03g20260	1	0	1176	1176
O. sativa	LOC_Os03g20270	2	1	1160	993
O. sativa	LOC_Os09g27910	1	0	1553	1326
O. sativa	LOC_Os08g36520	1	0	618	618
O. sativa	LOC_Os08g36530	1	0	1347	1347
O. sativa	LOC_Os07g34920	1	0	1532	1326
O. sativa	LOC_Os04g37570	1	0	1501	1395
O. sativa	LOC_Os07g34940	1	0	1790	1377
O. sativa	LOC_Os05g31170	1	0	1446	1446
O. sativa	LOC_Os04g12160	1	0	552	552
O. sativa	LOC_Os12g39360	1	0	2704	1341
O. sativa	LOC_Os10g39350	1	0	1191	1191
O. sativa	LOC_Os10g39310	1	0	1149	1149
O. sativa	LOC_Os10g39320	1	0	1242	1242
O. sativa	LOC_Os10g39340	1	0	1194	1194
O. sativa	LOC_Os10g39330	1	0	1257	1257
O. sativa	LOC_Os10g39270	1	0	1194	1194
O. sativa	LOC_Os10g39360	1	0	1260	1260
O. sativa	LOC_Os10g39390	1	0	1425	1218
O. sativa	LOC_Os10g39380	1	0	1570	1227
O. sativa	LOC_Os10g39260	1	0	1512	1185
O. sativa	LOC_Os10g39300	1	0	1467	1185
O. sativa	LOC_Os04g37550	1	0	1863	1365
A. tricho	At00008.202	1	0	1311	1311
L. sativa	Lsat_1_v5_gn_2_25300	1	0	1035	1035
B. napus	gene-LOC106417105	2	1	4660	1380
B. napus	gene-LOC106395686	1	0	1456	1368
B. napus	gene-LOC106395685	1	0	2438	1380
Atha	AT2G03200	1	0	1659	1386
C. rubell	gene-LOC17886395	1	0	1615	1386
B. napus	gene-LOC106407665	2	1	2764	1386
B. napus	gene-LOC106369318	1	0	1555	1386
C. clemen	Ciclev10025623m.g.v1.0	1	0	1518	1317
M. trunca	Chr3g0130931	1	0	2122	1356
G. max	glyma.Wm82.gnm4.ann1.Glyma.06G158800	1	0	1863	1362
G. max	glyma.Wm82.gnm4.ann1.Glyma.04G206700	1	0	1977	1362
S. tubero	Soltu.DM.05G027160	2	1	2312	1335
L. sativa	Lsat_1_v5_gn_2_37681	1	0	1610	1374
P. tricho	Potri.001G306200.v4.1	1	0	2001	1320
P. tricho	Potri.019G002100.v4.1	1	0	1669	1320
P. tricho	Potri.001G020400.v4.1	1	0	1350	1350
M. trunca	Chr2g0312941	1	0	1396	1374
C. clemen	Ciclev10004014m.g.v1.0	3	2	3028	1422
C. clemen	Ciclev10003739m.g.v1.0	2	1	1352	879
A. tricho	At00057.159	1	0	339	339
C. clemen	Ciclev10010404m.g.v1.0	3	2	1062	801
M. trunca	Chr2g0307461	1	0	1293	1293
G. max	glyma.Wm82.gnm4.ann1.Glyma.06G209500	2	1	2117	1284
S. tubero	Soltu.DM.07G001710	1	0	1419	1419
S. tubero	Soltu.DM.01G051410	2	1	1422	1329
S. tubero	Soltu.DM.07G001640	1	0	1377	1377
S. tubero	Soltu.DM.07G001560	3	2	8615	2568
S. tubero	Soltu.DM.07G001590	1	0	1323	1323
S. tubero	Soltu.DM.07G001630	1	0	399	399
S. tubero	Soltu.DM.07G001570	2	1	1311	1119
S. tubero	Soltu.DM.07G001580	1	0	1302	1302
A. tricho	At00057.152	1	0	1332	1332
C. clemen	Ciclev10010738m.g.v1.0	3	2	1481	1026
C. clemen	Ciclev10010659m.g.v1.0	1	0	987	987
C. clemen	Ciclev10008284m.g.v1.0	1	0	1414	1344
C. clemen	Ciclev10010685m.g.v1.0	2	1	1350	1317
C. clemen	Ciclev10008293m.g.v1.0	1	0	1440	1341
O. sativa	LOC_Os08g10730	2	1	1751	1320
O. sativa	LOC_Os08g10670	4	3	5579	1350
O. sativa	LOC_Os04g50850	1	0	1609	1470
S. tubero	Soltu.DM.07G019190	1	0	741	741
S. tubero	Soltu.DM.07G019180	1	0	543	543
Atha	AT4G12920	1	0	1170	1170
B. napus	gene-LOC106455055	1	0	1411	1362
B. napus	gene-LOC106372207	1	0	1464	1296
Atha	AT4G30030	1	0	1275	1275
C. rubell	gene-LOC17878437	1	0	1308	1308
B. napus	gene-LOC106359138	1	0	1735	1338
Atha	AT4G30040	1	0	1284	1284
C. rubell	gene-LOC17878008	1	0	1308	1308
B. napus	gene-LOC106406694	1	0	1125	1125
B. napus	gene-LOC106406702	1	0	1334	1209
Atha	AT4G04985	1	0	477	477
B. napus	gene-LOC106363485	1	0	1334	1209
M. trunca	Chr2g0298521	1	0	654	654
G. max	glyma.Wm82.gnm4.ann1.Glyma.09G058400	1	0	1729	1341
G. max	glyma.Wm82.gnm4.ann1.Glyma.15G164500	1	0	1167	1167
G. max	glyma.Wm82.gnm4.ann1.Glyma.09G058300	1	0	1173	1173
G. max	glyma.Wm82.gnm4.ann1.Glyma.02G207600	1	0	1423	1341
C. clemen	Ciclev10010459m.g.v1.0	1	0	1353	1353
P. tricho	Potri.018G106500.v4.1	3	2	1352	1128
C. clemen	Ciclev10010455m.g.v1.0	1	0	1347	1347
C. clemen	Ciclev10033845m.g.v1.0	1	0	846	846
C. clemen	Ciclev10033403m.g.v1.0	2	1	1058	1023
P. tricho	Potri.006G179500.v4.1	1	0	1869	1359
Atha	AT2G23945	1	0	1510	1377
C. rubell	gene-LOC17889368	1	0	1665	1374
B. napus	gene-LOC106446614	1	0	1539	1359
B. napus	gene-LOC106449868	1	0	1761	1359
B. napus	gene-LOC111213559	1	0	1761	1359
A. tricho	At00057.176	1	0	762	762
A. tricho	At00057.153	1	0	1338	1338
A. tricho	At00057.157	3	2	1241	762
A. tricho	At00057.168	1	0	1299	1299
A. tricho	At00183.17	1	0	1146	1146
A. tricho	At00183.19	1	0	1419	1419
A. tricho	At00057.170	1	0	1377	1377
A. tricho	At00066.225	1	0	1320	1320
A. tricho	At00057.158	1	0	381	381
A. tricho	At00057.161	1	0	1182	1182
A. tricho	At00057.169	3	2	812	663
A. tricho	At00057.163	2	1	1270	1086
A. tricho	At00057.234	3	2	1472	1110
A. tricho	At00095.119	1	0	1608	1608
A. tricho	At00095.120	1	0	1320	1320
A. tricho	At00095.138	1	0	1629	1629
A. tricho	At00095.116	2	1	1451	1314
A. tricho	At00095.134	1	0	1467	1467
A. tricho	At00095.144	1	0	1404	1404
A. tricho	At00095.130	1	0	1458	1458
A. tricho	At00095.131	1	0	1470	1470
A. tricho	At00095.132	3	2	1585	1467
A. tricho	At00095.133	1	0	1488	1488
A. tricho	At00095.136	1	0	1485	1485
A. tricho	At00095.145	1	0	1215	1215
A. tricho	At00095.135	2	1	637	528
O. sativa	LOC_Os01g08330	1	0	1365	1365
O. sativa	LOC_Os08g09820	3	2	2123	1236
O. sativa	LOC_Os07g41220	4	3	2008	738
O. sativa	LOC_Os03g60500	2	1	1805	702
M. trunca	Chr2g0310821	1	0	1459	1338
M. trunca	Chr2g0310801	1	0	1536	1311
G. max	glyma.Wm82.gnm4.ann1.Glyma.08G166100	1	0	1620	1059
G. max	glyma.Wm82.gnm4.ann1.Glyma.08G166000	1	0	1600	1323
G. max	glyma.Wm82.gnm4.ann1.Glyma.08G162400	1	0	2516	1365
M. trunca	Chr2g0310831	1	0	2933	1332
M. trunca	Chr1g0179091	2	1	1193	1110
G. max	glyma.Wm82.gnm4.ann1.Glyma.08G166200	1	0	5833	1311
G. max	glyma.Wm82.gnm4.ann1.Glyma.15G260600	1	0	1747	1314
G. max	glyma.Wm82.gnm4.ann1.Glyma.15G260700	1	0	1613	1308
G. max	glyma.Wm82.gnm4.ann1.Glyma.08G166700	1	0	2143	1038
B. napus	gene-LOC106356618	1	0	1203	1203
B. napus	gene-LOC106438667	1	0	1296	1188
B. napus	gene-LOC111200523	1	0	1235	1191
C. rubell	gene-LOC17887982	1	0	1203	1203
C. rubell	gene-LOC17887922	1	0	1362	1191
C. rubell	gene-LOC17888202	1	0	1203	1203
Atha	AT2G28040	1	0	1948	1188
Atha	AT2G28010	1	0	1320	1191
Atha	AT2G28030	1	0	1179	1179
C. rubell	gene-LOC17889113	1	0	1200	1200
Atha	AT2G28220	1	0	1330	1209
Atha	AT2G28225	1	0	1255	1209
B. napus	gene-LOC106448586	1	0	1335	1335
B. napus	gene-LOC111215257	1	0	1290	1290
B. napus	gene-LOC111215256	1	0	1290	1290
B. napus	gene-LOC106448635	1	0	1313	1308
B. napus	gene-LOC106437304	1	0	1313	1308
B. napus	gene-LOC106448730	1	0	1311	1311
B. napus	gene-LOC106436169	1	0	813	813
B. napus	gene-LOC106448725	1	0	1311	1311
B. napus	gene-LOC111198154	1	0	1311	1311
L. sativa	Lsat_1_v5_gn_6_106100	1	0	1335	1335
S. tubero	Soltu.DM.08G003100	1	0	306	306
S. tubero	Soltu.DM.08G019680	2	1	491	414
S. tubero	Soltu.DM.08G019690	2	1	488	405
S. tubero	Soltu.DM.08G019700	2	1	487	408
C. clemen	Ciclev10003736m.g.v1.0	1	0	1329	1329
P. tricho	Potri.003G105300.v4.1	1	0	1332	1332
C. rubell	gene-LOC17898943	1	0	1341	1341
Atha	AT1G31450	1	0	1384	1338
B. napus	gene-LOC106345535	1	0	1440	1335
B. napus	gene-LOC106364205	1	0	1440	1335
Atha	AT2G35615	1	0	1443	1344
C. rubell	gene-LOC17889523	1	0	1347	1347
B. napus	gene-LOC106448884	1	0	1461	1335
B. napus	gene-LOC106441811	1	0	1332	1332
B. napus	gene-LOC106383899	1	0	1492	1332
B. napus	gene-LOC111215570	1	0	1359	1347
B. napus	gene-LOC106395991	1	0	1347	1347
L. sativa	Lsat_1_v5_gn_1_90040	1	0	1305	1305
S. tubero	Soltu.DM.01G028990	1	0	1155	1155
L. sativa	Lsat_1_v5_gn_1_85580	1	0	1505	1242
C. clemen	Ciclev10013708m.g.v1.0	1	0	1410	1410
M. trunca	Chr5g0395871	1	0	2051	1284
G. max	glyma.Wm82.gnm4.ann1.Glyma.01G230000	1	0	2043	1257
G. max	glyma.Wm82.gnm4.ann1.Glyma.11G012900	3	2	704	588
M. trunca	Chr2g0307991	1	0	1467	1224
M. trunca	Chr2g0308001	1	0	1332	1332
M. trunca	Chr4g0023351	1	0	885	885
M. trunca	Chr4g0023361	1	0	486	486
G. max	glyma.Wm82.gnm4.ann1.Glyma.11G013100	1	0	1683	1299
G. max	glyma.Wm82.gnm4.ann1.Glyma.01G230100	1	0	1926	1269
M. trunca	Chr5g0395931	1	0	1317	1317
M. trunca	Chr5g0395911	1	0	1251	1251
M. trunca	Chr5g0395891	1	0	948	948
P. tricho	Potri.003G087900.v4.1	1	0	1323	1323
P. tricho	Potri.014G114400.v4.1	1	0	1323	1323
C. rubell	gene-LOC17874556	1	0	1330	1299
Atha	AT1G64830	1	0	1443	1296
C. rubell	gene-LOC17878976	1	0	1311	1311
Atha	AT5G33340	1	0	1577	1314
B. napus	gene-LOC106414901	1	0	1394	1323
B. napus	gene-LOC106395970	1	0	1524	1323
B. napus	gene-LOC106395960	1	0	1473	1323
B. napus	gene-LOC106395621	1	0	1524	1323
C. clemen	Ciclev10033646m.g.v1.0	1	0	1281	1281
C. clemen	Ciclev10013924m.g.v1.0	5	4	1332	1158
C. clemen	Ciclev10033351m.g.v1.0	1	0	555	555
C. clemen	Ciclev10008524m.g.v1.0	1	0	1216	1200
C. clemen	Ciclev10010208m.g.v1.0	2	1	995	912
C. clemen	Ciclev10008826m.g.v1.0	1	0	1152	1032
C. clemen	Ciclev10031639m.g.v1.0	1	0	1579	1269
C. clemen	Ciclev10031641m.g.v1.0	1	0	1411	1269
C. clemen	Ciclev10020250m.g.v1.0	1	0	1345	1287
C. clemen	Ciclev10020249m.g.v1.0	1	0	1287	1287
G. max	glyma.Wm82.gnm4.ann1.Glyma.08G149900	2	1	1936	1329
G. max	glyma.Wm82.gnm4.ann1.Glyma.13G199100	1	0	1402	1302
G. max	glyma.Wm82.gnm4.ann1.Glyma.13G199400	1	0	1305	1305
G. max	glyma.Wm82.gnm4.ann1.Glyma.13G200500	1	0	1341	1341
G. max	glyma.Wm82.gnm4.ann1.Glyma.12G235400	1	0	1326	1326
G. max	glyma.Wm82.gnm4.ann1.Glyma.13G200600	1	0	1313	1218
G. max	glyma.Wm82.gnm4.ann1.Glyma.15G237500	1	0	1296	1296
G. max	glyma.Wm82.gnm4.ann1.Glyma.13G198900	1	0	1449	1305
M. trunca	Chr3g0087851	1	0	1320	1320
M. trunca	Chr6g0457401	1	0	1320	1320
M. trunca	Chr5g0415951	1	0	1314	1314
M. trunca	Chr5g0419151	2	1	1356	1113
M. trunca	Chr6g0486981	1	0	1320	1320
M. trunca	Chr2g0332741	1	0	357	357
M. trunca	Chr2g0311451	1	0	1317	1317
M. trunca	Chr2g0333991	1	0	1305	1305
M. trunca	Chr8g0352681	1	0	504	504
M. trunca	Chr8g0352691	1	0	792	792
M. trunca	Chr5g0419291	1	0	1444	1296
M. trunca	Chr8g0352671	1	0	1366	1320
M. trunca	Chr8g0386441	1	0	1355	1299
M. trunca	Chr8g0352661	1	0	1320	1320
M. trunca	Chr6g0487471	1	0	1317	1317
M. trunca	Chr4g0061641	2	1	1267	1200
M. trunca	Chr5g0435971	1	0	1305	1305
M. trunca	Chr5g0435871	1	0	1314	1314
