# Supplementary material for: Phylogenetic and AlphaFold predicted structure analyses provide insights for A1 aspartic protease family classification in Arabidopsis
Source: Front Plant Sci. 2023 Feb 3;14:1072168. doi: 10.3389/fpls.2023.1072168 (PMC9937552; doi:10.3389/fpls.2023.1072168)
Supplement: Supplementary Table 5 — Average intron numbers of group I-IV in 12 selected species. [file Presentation_1.zip]

Archive with 1 entries (1 files):
- Supplemental datafile 2.newick
