# Supplementary material for: Phylogenetic and AlphaFold predicted structure analyses provide insights for A1 aspartic protease family classification in Arabidopsis
Source: Front Plant Sci. 2023 Feb 3;14:1072168. doi: 10.3389/fpls.2023.1072168 (PMC9937552; doi:10.3389/fpls.2023.1072168)
Supplement: Supplementary Table 5 — Average intron numbers of group I-IV in 12 selected species. [file Presentation_1.zip › Supplemental datafile 2.newick]

((((gene-LOC106364978:0.62020927833212091684,gene-LOC106435548:1.04660118103947308299):1.27194507294181780033[100],((((Lsat_1_v5_gn_4_59160:0.00000122123005994819,(((Lsat_1_v5_gn_4_61261:0.21589823853929893116,Lsat_1_v5_gn_4_61441:0.21043910461073536688):0.10341272978104099067[45],(Lsat_1_v5_gn_4_61141:0.25505367314501214970,((((((Potri.001G356900.v4.1:0.06999277530613717824,Ciclev10008027m.g.v1.0:0.10638412147402208363):0.05080119672478532189[58],(((At00045.119:0.17116518161851765334,(((LOC_Os05g04630:0.14248252920634318919,LOC_Os01g18630:0.16452919124015802366):0.21226727641238621325[100],(Soltu.DM.01G041060:0.19126432334253673506,((((((Chr7g0271351:0.06318106723358883625,(glyma.Wm82.gnm4.ann1.Glyma.19G225500:0.01533433338741130129,glyma.Wm82.gnm4.ann1.Glyma.03G228200:0.01674727273849416914):0.06301788910056123350[95]):0.08266298092315492452[95],(Chr1g0193211:0.09039246775248410692,(glyma.Wm82.gnm4.ann1.Glyma.10G143500:0.01480550410992697956,glyma.Wm82.gnm4.ann1.Glyma.20G092000:0.01136513984869745239):0.06962937547370104396[96]):0.03759164894619441977[89]):0.17093103404086085195[91],(Potri.005G002800.v4.1:0.05825979228442947772,Potri.013G002200.v4.1:0.07895510843389021149):0.10945050020057608964[86]):0.02553502783857589109[14],(((gene-LOC106434262:0.00273661288266381295,(gene-LOC106396368:0.00000122123005994819,gene-LOC106368609:0.00564527207524179175):0.00625618469479192942[83]):0.13349720155674291155[100],gene-LOC17895239:0.07800772568442566890):0.22519245770623505520[100],Ciclev10011525m.g.v1.0:0.15026629758913898072):0.04610593938179712026[23]):0.03342258342230012419[9],Lsat_1_v5_gn_9_82301:0.30843260813690526190):0.03419673504022469057[28],((Soltu.DM.03G000360:0.13672837976961427220,Soltu.DM.09G025140:0.26629999005066479212):0.32462844129437468110[100],((((glyma.Wm82.gnm4.ann1.Glyma.09G079900:0.02446127891543775634,glyma.Wm82.gnm4.ann1.Glyma.15G186400:0.04087971639494570458):0.07352058790528696874[100],Chr2g0302421:0.18389434378821270522):0.06922608035573947494[98],(Chr4g0069631:0.15857021432655180049,(glyma.Wm82.gnm4.ann1.Glyma.17G043200:0.00775166824662723575,glyma.Wm82.gnm4.ann1.Glyma.13G116700:0.02649162231266396703):0.11869225709161403126[100]):0.05670125434640458512[90]):0.17478035734636615528[90],(Potri.010G003400.v4.1:0.27069294373091012940,Ciclev10004801m.g.v1.0:0.19796030197069927614):0.04162518508697968245[36]):0.09117759460443264352[57]):0.26509901661502616177[82]):0.01951864889296274497[35]):0.07433244527021083681[46]):0.06471901181500054612[37],(Mp4g21390:0.25835652529501740293,Mp8g14360:0.17803513238228421689):0.26716090214471427400[99]):0.02169204870408445937[7]):0.04984052147556045087[12],At00106.48:0.16140380409695634367):0.06951939350337944801[12],((LOC_Os01g47410:0.15343773184243952867,(LOC_Os05g49200:0.00000122123005994819,LOC_Os11g13500:0.21828638868751559787):0.10870630886996292264[96]):0.07112505733356322413[72],LOC_Os01g44130:0.50917608416189907850):0.05416907228945355701[15]):0.03254283174866112044[3]):0.00000122123005994819[1],glyma.Wm82.gnm4.ann1.Glyma.12G192451:0.21402508740917994268):0.03030435190161438058[3],((Ciclev10017754m.g.v1.0:0.13778378276882885523,Potri.002G228300.v4.1:0.14111827985766017823):0.03892553004067798861[51],(Soltu.DM.07G017170:0.16396012848350241531,(Lsat_1_v5_gn_7_91320:0.23426843855358553403,(Lsat_1_v5_gn_3_43301:0.27877188683624393173,Lsat_1_v5_gn_9_107000:0.01950578905734997801):0.07557904471243175049[97]):0.08130340250407928904[97]):0.03425653898058587943[57]):0.04148217499218120885[48]):0.03159602418643993327[1],((Soltu.DM.02G004190:0.10421771720147840479,Soltu.DM.02G020420:0.07420365955871172092):0.04996611553764539193[80],(((Potri.011G007600.v4.1:0.07100833243665073680,Potri.004G007600.v4.1:0.05109745362305694039):0.13362642235891816767[99],(((gene-LOC106442725:0.01119185195249522251,gene-LOC106442742:0.01443144733787876839):0.04686779264772787668[100],(gene-LOC17896448:0.04181176866200081443,AT1G62290:0.02855641866337137527):0.01473877658202095084[60]):0.12341523791372858987[99],((gene-LOC106415098:0.00540720679090632428,gene-LOC106435833:0.01735770662562927460):0.00722753221015229579[80],((gene-LOC106415178:0.00000122123005994819,(gene-LOC106413636:0.00000122123005994819,gene-LOC106362176:0.00000122123005994819):0.00564134036025553363[80]):0.02729443611066140543[100],(gene-LOC17898275:0.02418567417065606989,AT1G11910:0.01571789169674759831):0.01536472560345654263[86]):0.01444074457121595836[76]):0.05818497478440641524[100]):0.07726617416977515918[94]):0.02648731508123940495[42],(Ciclev10014941m.g.v1.0:0.09988892911945859709,(((AT4G04460:0.04041904023003210084,gene-LOC17881324:0.02178860480112304251):0.05589276690119669017[99],((gene-LOC111204471:0.00000122123005994819,gene-LOC106438757:0.00868489647998753160):0.07318319281953275524[100],(gene-LOC106366922:0.00581298591789104410,gene-LOC106376996:0.00851820877261844425):0.06315529262290384138[100]):0.04450309931239278954[89]):0.25338803098319162554[99],((Chr2g0288851:0.16288176242304172603,(glyma.Wm82.gnm4.ann1.Glyma.15G110200:0.01746799873007551240,glyma.Wm82.gnm4.ann1.Glyma.09G005600:0.02242956894586228128):0.07189706629379950809[100]):0.05978094718955346415[94],(Chr4g0075181:0.09685375379534154339,(glyma.Wm82.gnm4.ann1.Glyma.17G011500:0.02459672041156125283,glyma.Wm82.gnm4.ann1.Glyma.07G262600:0.01840163166040109655):0.04795043168472590961[99]):0.07328353892149261362[98]):0.02220710983560674270[66]):0.03017969339411094576[42]):0.00996695610111152791[26]):0.01613829693877484248[30]):0.02674474325085131679[46]):0.09733119972500411943[3],Lsat_1_v5_gn_1_129521:0.54318032969901541840):0.02173829205735433936[6]):0.06913498568707837633[12]):0.04129673306088175316[2],Lsat_1_v5_gn_4_59200:0.32589146549490261018):0.01537013671408342039[2]):0.08007933616028101165[11],Lsat_1_v5_gn_4_61161:0.29268986620549597433):0.17395497499749745796[40],(((((Mp4g19220:0.73119174839660561194,((LOC_Os02g49800:0.22497146313713939358,LOC_Os06g15760:0.27913763223215570797):0.33282394187095476479[100],(((Ciclev10019473m.g.v1.0:0.17376456624169467347,(Potri.015G053300.v4.1:0.19393673558979593330,(((gene-LOC17898180:0.07462349819318510324,AT1G49050:0.04438492302065060596):0.04934442826651273123[100],(gene-LOC111198058:0.01570487073009175019,gene-LOC106431066:0.01956339397998659718):0.14045719966852635019[100]):0.35148171969864100417[100],(Chr6g0484731:0.07557347644577104562,(glyma.Wm82.gnm4.ann1.Glyma.07G090000:0.02376631416469276656,glyma.Wm82.gnm4.ann1.Glyma.09G185900:0.02999877833367805072):0.12120450656829141745[100]):0.22953420761150852836[100]):0.05881805967760121712[43]):0.03733544170229993048[24]):0.07446663069986210470[38],(Lsat_1_v5_gn_2_12101:0.43087230569877732478,Soltu.DM.06G025170:0.32233900946129206977):0.09146006585277029199[71]):0.13253709459398563264[70],At00010.30:0.37835232728980577876):0.08240851478011283759[43]):0.24899784043445907789[100]):0.19507127540164614921[86],((((LOC_Os11g08190:0.45916388196261759269,(LOC_Os11g08100:0.14471586657282206612,(LOC_Os11g08180:0.28963885541499856391,LOC_Os11g08200:0.38730199567711737219):0.32089486900441016592[72]):0.03897216407469590582[32]):0.17634267647670789914[78],LOC_Os12g07780:0.18364243428278201331):0.23204361472044551795[81],(((Lsat_1_v5_gn_4_136181:0.44078689065455356477,(Soltu.DM.06G000500:0.31118805352934875152,Soltu.DM.06G017040:0.21192830725690331439):0.18216049174081891393[100]):0.10497448918170394772[94],((Chr3g0078321:1.14853476303257262536,(((glyma.Wm82.gnm4.ann1.Glyma.04G248800:0.11968165029654839748,(glyma.Wm82.gnm4.ann1.Glyma.04G248700:0.03763183392243903830,glyma.Wm82.gnm4.ann1.Glyma.06G114200:0.07330951362651731695):0.04709612484606045396[90]):0.13764778802238997191[100],(Chr4g0010951:0.02369184821512682060,Chr4g0010941:0.02263621180651783152):0.44733170987487241854[100]):0.07345254369710497999[60],((glyma.Wm82.gnm4.ann1.Glyma.14G152300:0.02321565953636906682,glyma.Wm82.gnm4.ann1.Glyma.13G030500:0.04626665625136009569):0.10540635511358076304[100],Chr1g0159791:0.12814701234953562725):0.10394724611030829731[100]):0.08286992396142436879[63]):0.08580962057356851524[58],(((Potri.002G081400.v4.1:0.12769413167634585671,Potri.005G179900.v4.1:0.04317224971531175709):0.25761656993900083901[100],(((gene-LOC17898160:0.12793582604507161560,AT1G44130:0.13951698876885704204):0.04765733253988780477[80],(gene-LOC106411749:0.05789238159309625931,gene-LOC106399644:0.04023601087827230471):0.14937585777342660132[100]):0.27005310926369036073[100],(Ciclev10001860m.g.v1.0:0.44964850689440477582,((gene-LOC106444713:0.19844038699462346331,(gene-LOC106354607:0.02974299785640051666,gene-LOC106400472:0.00607187048580170013):0.10173157264949810041[99]):0.02534496199327791049[35],(gene-LOC17896500:0.05718131708322653911,AT1G77480:0.06886912383314727770):0.03127284630585734637[46]):0.34421732156991918794[100]):0.07074721071833046937[49]):0.11990994540505958699[82]):0.05013100127780873577[23],Ciclev10003265m.g.v1.0:0.28460385759919537563):0.06773404558931259145[35]):0.09805434718088285040[95]):0.13091469900309893326[84],((((glyma.Wm82.gnm4.ann1.Glyma.05G195100:0.03474771753630744031,glyma.Wm82.gnm4.ann1.Glyma.08G002600:0.01409216767181247984):0.08539381374006690950[99],Chr8g0384731:0.13237695896306495014):0.11974256316349149443[100],(Chr3g0130741:0.12060531086165882098,(glyma.Wm82.gnm4.ann1.Glyma.06G157500:0.02362964102908151134,glyma.Wm82.gnm4.ann1.Glyma.04G208200:0.02994690567254660804):0.10188389816460841075[99]):0.05609111767578810193[83]):0.23527776389829596626[99],(((gene-LOC17877949:0.01479012582749801054,AT4G33490:0.00943105283144594735):0.01501786519869430410[99],(gene-LOC106438533:0.00382195346316407990,gene-LOC106368728:0.01202094979549392546):0.04240165649047886176[100]):0.22902267448212709766[100],(((Potri.005G069600.v4.1:0.06686605890724547918,(Potri.007G099301.v4.1:0.04554499164435156511,Potri.007G099200.v4.1:0.01185841641869703894):0.08326602194253150679[100]):0.18097131667341859185[100],(Ciclev10001115m.g.v1.0:0.09275274830121819913,Ciclev10001122m.g.v1.0:0.06069324848884368601):0.18994531177001944267[99]):0.07603260400961459053[75],(Soltu.DM.06G007290:0.26423160912565435421,Lsat_1_v5_gn_4_52420:0.21226347732589614936):0.09586814429738602095[97]):0.01883781438912347436[32]):0.04732765840274764935[46]):0.22028264414592799159[97]):0.14702556097027771886[82]):0.10497840719288119293[91],At00054.53:0.49580275368031090366):0.18845097657002266023[89]):0.84084861072919814262[100],((Mp3g22800:0.74277268770625648475,((((((((Potri.019G054900.v4.1:0.22726865290661382724,(gene-LOC106453214:0.14552928780639529105,(gene-LOC17892007:0.05716468633488910878,AT3G02740:0.02830110778007068409):0.04053212561121346397[99]):0.42318708074791111517[100]):0.08102575076335014059[52],(Ciclev10011566m.g.v1.0:0.34582018241539941306,(((gene-LOC17894606:0.06216120896222705056,AT1G65240:0.06853532340344085927):0.08189540351995876211[100],(gene-LOC106385349:0.00749751096542507298,gene-LOC106404975:0.00784975674449258851):0.09316728893780215626[99]):0.20038649520202359011[100],((gene-LOC17880240:0.04135423919997486403,AT5G36260:0.05670036521886021030):0.05855537099906734516[95],(((gene-LOC106373504:0.00000122123005994819,gene-LOC111206874:0.00000122123005994819):0.02078267018227853216[96],gene-LOC106454940:0.03475678632263240475):0.11563014352533755591[100],((gene-LOC106407031:0.01547730312225168402,(gene-LOC106392001:0.00000122123005994819,gene-LOC106376631:0.00000122123005994819):0.01974799431381374024[100]):0.04926537191786816566[99],(gene-LOC111199707:0.00000122123005994819,(gene-LOC106418887:0.00765387613206721436,gene-LOC106418896:0.00000122123005994819):0.00382738286869306176[64]):0.05150112619481719139[99]):0.01070600880209341896[50]):0.01980294227889794340[53]):0.09419900942086376072[82]):0.38639915096778226777[100]):0.09326903149199662624[48]):0.07826003132514108840[49],((Chr7g0249451:0.21420806688042198784,(glyma.Wm82.gnm4.ann1.Glyma.18G243100:0.07631357993500563486,glyma.Wm82.gnm4.ann1.Glyma.09G249300:0.06070330053107962642):0.13711768156034576105[100]):0.16457631939866651516[100],((glyma.Wm82.gnm4.ann1.Glyma.10G171300:0.01517864481072608504,glyma.Wm82.gnm4.ann1.Glyma.20G218902:0.09007072002241288400):0.08705406405439337914[99],Chr1g0189381:0.12970870543192916657):0.11940243444916245896[100]):0.19337082877180269969[97]):0.06177119596044925581[28],(((Lsat_1_v5_gn_0_18421:0.33193692683925385412,Lsat_1_v5_gn_2_17500:0.37012440090372306090):0.08851748890149223337[69],(Lsat_1_v5_gn_8_560:0.20107691965528337597,Lsat_1_v5_gn_8_620:0.31334360926163190575):0.02795066730524878654[60]):0.16475604904960125530[95],(Soltu.DM.05G026500:0.26545027005682830801,(Soltu.DM.03G010910:0.47371231154329768165,Soltu.DM.04G020820:0.08543886982960928467):0.08156958780778182649[100]):0.15415799055939052864[99]):0.11940743859698961515[80]):0.08713001911005366362[45],(LOC_Os02g27360:0.22477506139810882191,(LOC_Os04g26790:0.67620223003108581583,LOC_Os04g26834:0.13744370521992471668):0.12741006883070207789[94]):0.25292227125450922331[99]):0.04383673025499526532[35],(((Soltu.DM.05G024120:0.20128439873289430406,Soltu.DM.09G031550:0.19497538941521366795):0.17399421165221051755[100],(Lsat_1_v5_gn_6_57180:0.10566189093846303781,Lsat_1_v5_gn_1_69501:0.31068007177232731530):0.21096264878798770548[100]):0.08118768881709484408[97],(Ciclev10019914m.g.v1.0:0.12695074813136603131,((Potri.014G146400.v4.1:0.08841677952184762157,((gene-LOC17896931:0.01562758951307944080,AT1G05840:0.01760897429024401925):0.01515488177102261406[100],(gene-LOC111208651:0.00000122123005994819,gene-LOC106420140:0.00000122123005994819):0.02803533803495287732[100]):0.18155337712621902324[100]):0.04541088187329616471[88],(Chr7g0221681:0.09504796122906278288,(glyma.Wm82.gnm4.ann1.Glyma.18G283100:0.01884745075269237541,glyma.Wm82.gnm4.ann1.Glyma.08G258800:0.01966160836409879681):0.05273947726608414766[100]):0.12999207508435051128[100]):0.02534573838447740091[68]):0.04579575038352769883[77]):0.20170358693605541789[100]):0.20022463924181110873[76],At00163.24:0.27049018616520686953):0.57096470678113442343[98],(At00002.423:0.22925592962208232728,((((((Potri.016G096700.v4.1:0.06732185333830038865,Potri.006G118800.v4.1:0.03212495088329280629):0.12258485887237338674[100],Ciclev10011553m.g.v1.0:0.20310606360607277865):0.02581822063643375575[38],(((Lsat_1_v5_gn_1_52760:0.26595945295262657382,(Lsat_1_v5_gn_6_28220:0.01886783683740265311,Lsat_1_v5_gn_2_4420:0.09741633849958380997):0.07679968991207530848[100]):0.20997512688187630614[100],((gene-LOC106451101:0.02538134545123123254,(gene-LOC106403000:0.00000122123005994819,gene-LOC106412295:0.00000122123005994819):0.00496572620492835657[100]):0.06107212618255643960[100],(AT2G36670:0.01610988339068463240,gene-LOC17889975:0.04150119908650181516):0.00984726561533680496[63]):0.21308194725561441230[100]):0.05575174843853675233[39],(((glyma.Wm82.gnm4.ann1.Glyma.19G188600:0.00709282031355773588,glyma.Wm82.gnm4.ann1.Glyma.03G188400:0.02850857270626396683):0.09147145239153851859[100],Chr7g0265331:0.14808204800174165627):0.06267311425218868859[96],(Chr1g0179751:0.15570109331303275124,(glyma.Wm82.gnm4.ann1.Glyma.10G063600:0.02657956033746961336,glyma.Wm82.gnm4.ann1.Glyma.13G148100:0.01544395515084329325):0.12424127422377537200[100]):0.08971328080917231884[100]):0.08320471031456463940[100]):0.01806432345083371777[19]):0.06669446555432795298[70],(Soltu.DM.09G004730:0.12137287213913293404,(Soltu.DM.10G021530:0.12866763643365886072,(Soltu.DM.01G010440:0.29167320815492620012,(Soltu.DM.10G021710:0.12962858745599861732,(Soltu.DM.10G021630:0.06290572343213253481,Soltu.DM.10G021750:0.10072752308326360371):0.05261898450588758935[94]):0.26987847971267042713[100]):0.20049130662284703197[96]):0.07927678238863500315[96]):0.14872383041277531524[100]):0.13917312738756612567[100],((Soltu.DM.11G021030:0.18101357647472904322,((Lsat_1_v5_gn_1_61401:0.11106228418216997078,Lsat_1_v5_gn_1_61380:0.12725935717302405692):0.06643680644378822941[96],((Lsat_1_v5_gn_2_98981:0.06188411338119523264,(Lsat_1_v5_gn_2_28400:0.44721212425230155718,((Lsat_1_v5_gn_1_104761:0.58422812136814206152,Lsat_1_v5_gn_0_1981:0.30607359252949745132):0.07686416316352479017[84],((Lsat_1_v5_gn_1_104341:0.02424090168891458730,Lsat_1_v5_gn_1_103920:0.04796407469867338541):0.11309051925351068513[100],(Lsat_1_v5_gn_1_103840:0.03290921708790663786,Lsat_1_v5_gn_0_2320:0.08533646411059854497):0.10747028703846663034[99]):0.14535009036566484686[95]):0.09147423782957263272[86]):0.04532789732858752418[53]):0.11301507676293874594[73],Lsat_1_v5_gn_6_42521:0.53413380037174540416):0.01847455053347552695[40]):0.11446249107984540760[72]):0.04681678803188780297[39],((((Chr4g0019931:0.08919436726627093248,Chr4g0027681:0.00000122123005994819):0.15574151662692908848[100],(glyma.Wm82.gnm4.ann1.Glyma.12G083600:0.02964194861625996102,glyma.Wm82.gnm4.ann1.Glyma.11G190800:0.03376336537583880804):0.07119192595725806760[100]):0.08404616018613368655[99],(Chr2g0320621:0.08388202027318793219,(glyma.Wm82.gnm4.ann1.Glyma.13G321000:0.01837923597844671325,glyma.Wm82.gnm4.ann1.Glyma.12G179800:0.01021750754924325398):0.06009741882306892519[100]):0.03271269791052652809[97]):0.05717706585493861210[95],(((AT5G22850:0.00000122123005994819,(gene-LOC17883019:0.02507112714028041783,(gene-LOC106427869:0.03301809793763377243,((gene-LOC111208306:0.00000122123005994819,gene-LOC106410582:0.00000122123005994819):0.01543319333212842329[100],(gene-LOC106384521:0.00258347056170970656,gene-LOC106408084:0.00000122123005994819):0.00105286992668014528[73]):0.02018321623698019276[91]):0.01811681162095126960[49]):0.01369221372303074981[48]):0.16566508450673606001[100],(AT3G42550:0.79596685680713774591,((gene-LOC106362277:0.00735568271555651475,gene-LOC106433192:0.02667911887616660274):0.02847674566699420068[98],((AT1G08210:0.02904026876570570126,gene-LOC17900446:0.00917030016955919930):0.04206214584535891005[93],(gene-LOC106419830:0.01157420187803637722,(gene-LOC106377042:0.00000122123005994819,gene-LOC106401833:0.00000122123005994819):0.01513280558851480724[100]):0.02729708965699052109[98]):0.03613919883621451168[65]):0.16192140765097320920[90]):0.31140873678886904496[97]):0.04731852801271255182[34],((Potri.009G001700.v4.1:0.06565991053442994663,Potri.001G213600.v4.1:0.04617535825344276645):0.12173438681262738204[100],(Ciclev10028725m.g.v1.0:0.00000122123005994819,Ciclev10028299m.g.v1.0:0.00000122123005994819):0.16602231217484833548[100]):0.04456986745238649544[38]):0.02204612185816819114[14]):0.02378633274178174745[21]):0.06351659400147166568[27]):0.15602785498773241724[62],LOC_Os01g56930:0.26693969951899920723):0.04928439833958909999[27]):0.34443795402214510970[88]):0.19054460740091924698[68]):0.41865244796696954310[87],(((Ciclev10000565m.g.v1.0:0.18042525061209999104,(Potri.014G020200.v4.1:0.13796594675778206529,((gene-LOC106349545:0.01688976504083030891,gene-LOC111205169:0.00444052489285459186):0.02895688615644616618[97],(gene-LOC17877056:0.02666401943471153127,AT5G43100:0.02053941816586676850):0.02532766167775225841[56]):0.19746249618211120236[99]):0.03347576926091986455[58]):0.03114601227110207204[71],(((Soltu.DM.08G010960:0.33772789605807757018,(Soltu.DM.10G011260:0.09147212129869086716,Soltu.DM.01G038280:0.23874030346730656937):0.01393218566968534508[41]):0.05059618844622625067[88],(((Lsat_1_v5_gn_2_84641:0.27011988978751605428,Lsat_1_v5_gn_2_84581:0.16470383861215295851):0.07511662781635278230[89],Lsat_1_v5_gn_4_162321:0.09398291162421820721):0.07257687726508808834[95],(((Potri.005G144600.v4.1:0.11148341650708896988,(((gene-LOC111200737:0.00000122123005994819,gene-LOC106390879:0.01998789639890964642):0.06074002710900663210[97],(gene-LOC106406503:0.00829522785661962123,gene-LOC106448048:0.00000122123005994819):0.00948924283596070881[96]):0.02390347391970423438[91],(gene-LOC17886709:0.03878276166962259935,AT3G50050:0.02359507976978412677):0.01366851628966112703[58]):0.33137274926149717924[100]):0.01780887038277928491[34],Ciclev10025144m.g.v1.0:0.11665311371621990555):0.01240766994275382430[38],(((glyma.Wm82.gnm4.ann1.Glyma.17G165000:0.03456087211716429158,glyma.Wm82.gnm4.ann1.Glyma.05G101900:0.02143451846454390297):0.03277804245428791313[98],Chr4g0053721:0.06265829649254937850):0.04545588635856318005[97],(Chr5g0401601:0.10883527227145228800,(glyma.Wm82.gnm4.ann1.Glyma.11G051400:0.01206171529745931996,glyma.Wm82.gnm4.ann1.Glyma.01G190800:0.03798869718277318730):0.10332134755382846314[100]):0.05691526767024222139[69]):0.05127724159129461168[65]):0.01509241644146729587[19]):0.03394230111506819220[30]):0.03727513666462009545[29],(LOC_Os07g40260:0.15736357834096137420,At00143.28:0.21309415136636100652):0.05048344720596049939[79]):0.04026301156115710128[23]):0.21370902765659383071[57],Mp1g10560:0.46589093411720017279):1.04065492288104910479[100]):0.18374487795696872738[59]):0.19715709653277521674[48],(((LOC_Os06g50390:0.43816923404678675968,(LOC_Os09g37012:0.33809727136630962629,(((At00001.101:0.27716214572903064006,((Lsat_1_v5_gn_4_144520:0.12141514796103099194,Lsat_1_v5_gn_3_71480:0.25879887546111524088):0.18989347553830029924[100],((Ciclev10025361m.g.v1.0:0.12402110468044470759,(Potri.007G063800.v4.1:0.11874763191464529632,((gene-LOC17879578:0.00721895945478884075,AT4G35880:0.00000122123005994819):0.00517647257442928159[91],(gene-LOC106347574:0.00362225732352960440,gene-LOC106352351:0.00000122123005994819):0.03554260750197461155[100]):0.14536739225830247468[100]):0.02919543990262354199[48]):0.03372696615344113191[59],(((glyma.Wm82.gnm4.ann1.Glyma.02G045000:0.01401684053326251837,glyma.Wm82.gnm4.ann1.Glyma.16G122500:0.01456822908922090175):0.04160955426499717696[100],Chr8g0371351:0.05927512503564508206):0.04768205990980593084[100],Soltu.DM.02G023390:0.32355176176568012369):0.05114631273536253409[36]):0.06733576914106625955[29]):0.19101082941917627012[100]):0.12729200172636184751[56],((((Soltu.DM.02G023400:0.16723640898788119658,Soltu.DM.03G003480:0.17816913022613301010):0.25948138738456455465[100],Lsat_1_v5_gn_4_144080:0.35355965331122707340):0.08054938338462794278[37],((Ciclev10025374m.g.v1.0:0.23300216529136730248,((Chr5g0406001:0.18635407399859893474,(glyma.Wm82.gnm4.ann1.Glyma.11G080400:0.03948271368977774448,glyma.Wm82.gnm4.ann1.Glyma.01G163000:0.04902260609799312385):0.10030437082801044180[100]):0.13429623748339028499[97],((glyma.Wm82.gnm4.ann1.Glyma.16G122700:0.03364393240449860267,glyma.Wm82.gnm4.ann1.Glyma.02G045100:0.04276908223727288183):0.17952347939821844403[100],Chr8g0371371:0.12629239757919372145):0.09420372795597604931[98]):0.15428438584958495405[90]):0.07977823522786296750[61],Potri.005G108700.v4.1:0.36055087861243717562):0.03525415598290984609[23]):0.08684690899438722578[32],((((gene-LOC106451676:0.01271135671566284327,gene-LOC106446576:0.01852303165048142797):0.03518231472429783624[100],(AT2G17760:0.02795586989262387537,gene-LOC17892372:0.03731170399907961233):0.01002074736377166903[58]):0.03103269312479146891[66],gene-LOC106348222:0.05559243206204041859):0.22734753844422680991[100],(((gene-LOC111200598:0.01767329651619064385,gene-LOC106364840:0.01604749808257729948):0.07245838894598209678[98],(AT3G51360:0.09498708875258203566,gene-LOC17886108:0.09758326238065705149):0.05085067009434306173[81]):0.67644477075024878054[100],(AT3G51330:0.08202962698954234522,((gene-LOC106361866:0.01015632132087543327,(gene-LOC106442418:0.02260129928615363382,gene-LOC106440104:0.00000122123005994819):0.01983866783369134593[84]):0.14268309534733703003[100],((gene-LOC17885038:0.07673819746295636179,AT3G51340:0.12495365902390265234):0.15221135299365540217[100],((gene-LOC111200597:0.02021372910385677360,gene-LOC106364839:0.00157690224562250761):0.32371083144404733112[100],(AT3G51350:0.08910422873149431711,gene-LOC17885189:0.07443964045631680515):0.11399769052553591908[100]):0.02834184418790877333[46]):0.18247429235528708769[99]):0.04945854406515230034[54]):0.52565011930665861417[98]):0.11075845701290495948[71]):0.10617856237639519690[72]):0.19385812201561125612[62]):0.05714770905154810399[14],LOC_Os04g15790:0.44733782399540522601):0.19587441286523588069[49]):0.11039033024996747212[30]):0.32446681967030116533[69],((LOC_Os02g51540:0.31985414763552527662,(At00010.220:0.42873500616360565862,(Lsat_1_v5_gn_4_141761:0.40986301576148020942,((Soltu.DM.04G022230:0.26140433658100653558,((Soltu.DM.04G028870:0.42909119737913081760,(Ciclev10000815m.g.v1.0:0.30013938212400248506,(Potri.002G092100.v4.1:0.22364007343679298545,((glyma.Wm82.gnm4.ann1.Glyma.13G086200:0.03886891926159852934,glyma.Wm82.gnm4.ann1.Glyma.14G168500:0.05040394166615333460):0.17758695470518037762[100],Chr5g0425141:0.36599921644046184976):0.18225497887202876668[100]):0.03735004392506931226[89]):0.08449475238348311268[95]):0.14854162279553256854[96],((Potri.005G079900.v4.1:0.16918534432675480517,Ciclev10025730m.g.v1.0:0.16347694939782794754):0.04633927129554953755[79],(Chr3g0124421:0.11988187028789280830,(glyma.Wm82.gnm4.ann1.Glyma.11G237900:0.03352948257588231340,glyma.Wm82.gnm4.ann1.Glyma.18G019400:0.01568154609969856991):0.07658453947685017749[100]):0.19532620340643441770[100]):0.05281403675457106012[59]):0.02727576899977343997[17]):0.02802719321798324489[18],(AT5G10080:0.08257273875102291716,(gene-LOC106356481:0.05201848144876685537,((gene-LOC106419022:0.00000122123005994819,gene-LOC111212025:0.00000122123005994819):0.05067447908045445010[100],gene-LOC106426698:0.02832174469322147267):0.01994218676126061421[73]):0.14528255951228433163[100]):0.35364740388080040390[100]):0.08370668124185291770[73]):0.11627961508271654478[82]):0.16160057201589547726[82]):0.38831994600862684841[100],(Mp5g18180:0.32302939494189664149,Mp5g18190:0.24409867641150509443):0.75201443877302154295[100]):0.11082046649288096463[66]):0.69936054051034479695[94],LOC_Os05g09530:1.88904936430361458655):0.08059358819800631346[24]):0.15638635789700031098[35],((((((((Ciclev10003177m.g.v1.0:0.18067878598611053498,Ciclev10003944m.g.v1.0:0.03610691531643059338):0.24992793685170516804[100],((Chr7g0273041:0.26214839916750665161,(glyma.Wm82.gnm4.ann1.Glyma.03G239700:0.03149261568257922389,glyma.Wm82.gnm4.ann1.Glyma.19G236600:0.03310393970983759038):0.26539240926219176409[100]):0.29541700791382274893[100],Soltu.DM.01G038340:0.46010064132505562595):0.07558760066528917576[87]):0.45246876251274459335[100],(((((((Soltu.DM.03G029200:0.06940577028787574265,Soltu.DM.03G029180:0.03827268138365760852):0.25621744407316132675[100],((Soltu.DM.02G007390:0.37481733670583505802,(Soltu.DM.08G022430:0.20379009240606302256,(Soltu.DM.08G022420:0.13468012240898949439,Soltu.DM.08G022440:0.23481943649111075567):0.04239259585614817138[37]):0.12919191008140390453[94]):0.30344629499024455832[100],(((Soltu.DM.01G024240:0.03052894420067738673,Soltu.DM.01G024260:0.01124900065999553250):0.12414006579411528131[100],((Soltu.DM.01G024220:0.00000122123005994819,(Soltu.DM.01G024270:0.02350930052286705901,Soltu.DM.01G024250:0.00000122123005994819):0.09788176316861027515[100]):0.07064997711101157762[87],Soltu.DM.01G024210:0.25833710900729323079):0.04511042507212396219[75]):0.15775188609495890968[97],(Soltu.DM.01G024200:0.30857731000651145159,(Soltu.DM.01G024180:0.17683973005584363580,Soltu.DM.01G024190:0.09032472665490957897):0.06938805607865267122[96]):0.12937239391308241743[90]):0.40646853478848438135[100]):0.17423648421129356301[100]):0.19685415352815743839[98],(Lsat_1_v5_gn_7_68021:0.47469180828982104892,((Ciclev10005038m.g.v1.0:0.17482368321594785043,((Ciclev10007108m.g.v1.0:0.03734379502913457577,Ciclev10005035m.g.v1.0:0.01858157996004399307):0.15885556568269854072[100],Ciclev10007187m.g.v1.0:0.08036497798638843337):0.05795020583283326532[90]):0.16839662903410188011[100],(Chr1g0187841:0.21250207629163472833,(glyma.Wm82.gnm4.ann1.Glyma.10G180500:0.06036272235369018191,glyma.Wm82.gnm4.ann1.Glyma.20G210100:0.06779773241188059851):0.11566602279990305380[100]):0.22849937046346155411[100]):0.05535127178758196542[56]):0.11087424593419559216[91]):0.05030336215600553218[17],(((Potri.002G054900.v4.1:0.15717316334228828567,(Lsat_1_v5_gn_9_4161:0.22656608065096206506,((Chr1g0185661:0.06433461816273072786,Chr1g0185651:0.17484606256753204567):0.12763645608429199929[100],glyma.Wm82.gnm4.ann1.Glyma.02G148200:0.11784106879273018031):0.07003311435021783438[95]):0.03482583556476843284[50]):0.06110214280153450361[87],((gene-LOC106402314:0.01008281461405035294,gene-LOC106397211:0.00697161327381276303):0.06516218951658132863[100],(((gene-LOC17896677:0.04789558749281849076,gene-LOC17890033:0.07859300605498423242):0.03350184229957935134[72],(AT1G03220:0.02783206409834275766,AT1G03230:0.10903268892806007584):0.01743220900092197143[47]):0.06127186002713765067[96],(gene-LOC106402170:0.35826414807196677037,gene-LOC106369277:0.13671977120388895122):0.02926825045493291685[75]):0.03996844556663341902[80]):0.29917733214124475616[100]):0.05925851423174100657[74],Soltu.DM.01G024100:0.24813236783654971096):0.07319825875378542512[54]):0.04644296799268483877[14],(Potri.006G068900.v4.1:0.22627040104404658183,(((Ciclev10006501m.g.v1.0:0.18101914281361933257,Ciclev10005000m.g.v1.0:0.19737359055340325531):0.20010140018318167687[100],Ciclev10006689m.g.v1.0:0.13297543501719777392):0.04418765768466113159[58],((Ciclev10006987m.g.v1.0:0.14044167584736566567,((Ciclev10004995m.g.v1.0:0.00841080302031624663,Ciclev10004993m.g.v1.0:0.00519026245793561755):0.16033931578007204477[100],(Ciclev10006962m.g.v1.0:0.01612073602882768686,Ciclev10007181m.g.v1.0:0.08661992056445468047):0.06195201919100894877[100]):0.05299376126083681082[69]):0.18082415127099138452[100],Potri.008G203200.v4.1:0.20671615882671409703):0.03693724741989400095[35]):0.03518498903828732455[27]):0.06889266949910277660[43]):0.04973950993787409902[16],Chr2g0287821:0.47865129495660113657):0.02412154925239220690[13],(Soltu.DM.01G024110:0.62010839121750749303,(Soltu.DM.01G024120:0.46704163927564756875,((Soltu.DM.01G024160:0.08576828194748664647,(Soltu.DM.01G024170:0.00567840617703840953,Soltu.DM.01G024150:0.10251869940324016828):0.00815643941454440372[56]):0.02861392860842999764[66],Soltu.DM.01G024140:0.08651169904571720526):0.14540766515251751789[100]):0.10822937607934675353[77]):0.22351290193896994341[95]):0.05268493806007670116[37]):0.05895606691586881970[39],(((LOC_Os05g33430:0.18121609170072516815,(LOC_Os05g33410:0.18450363883734025028,(LOC_Os05g33400:0.09599158719249846483,LOC_Os09g25910:0.45024440214612887479):0.03751457145242967361[54]):0.01384244205738579397[30]):0.02184450509884016192[45],LOC_Os05g33420:0.15555324483195787089):0.56079265954136880978[100],((At00058.170:0.77304517390816174238,(At00058.169:0.54662113317195726303,(At00025.58:0.11088305205397494535,At00025.59:0.23582198045435673328):0.19817538775619472635[100]):0.09439143108598881116[61]):0.16555086979054500773[73],(((Potri.005G095600.v4.1:0.25371445858270308404,((Potri.019G064700.v4.1:0.08512258770986477763,Potri.001G240600.v4.1:0.09201116033589779031):0.03393682579692271911[84],((Potri.019G064800.v4.1:0.03374332543609397106,(Potri.019G065100.v4.1:0.04728566935943109839,Potri.019G065000.v4.1:0.01571104908502339928):0.02052024286941629694[90]):0.02577985623844802898[97],Potri.019G065200.v4.1:0.03985940755017759740):0.15622790364024008447[100]):0.23054059017473188531[100]):0.12200210104955802604[84],(Potri.013G070300.v4.1:0.01264512955811951563,Potri.013G070325.v4.1:0.01025251221222980846):0.40731262400768469822[100]):0.22548422471734733130[100],((Soltu.DM.09G019440:0.44440322159751655118,Lsat_1_v5_gn_8_56120:0.54514437772343737887):0.12236260737597330628[75],(glyma.Wm82.gnm4.ann1.Glyma.03G151900:0.41228624277341285875,Lsat_1_v5_gn_8_56181:0.37140290342483722741):0.10148035202680248668[69]):0.08639711262308141793[33]):0.41094864530860120144[100]):0.09597600836805816882[34]):0.03843604962663032393[13]):0.08722623439451718252[47],(((Potri.008G203100.v4.1:0.35283119712644939181,(((gene-LOC106433651:0.06270290632739057568,(gene-LOC106433650:0.00000122123005994819,(gene-LOC106433652:0.00000122123005994819,gene-LOC111209871:0.00000122123005994819):0.00000122123005994819[34]):0.05808754742316826064[100]):0.04888624559670035757[89],((gene-LOC17884338:0.15093488234851126784,AT5G19120:0.07101189733019140637):0.08501627218858824608[94],(gene-LOC106386771:0.10011231296066216978,gene-LOC106386782:0.11226667740688814345):0.08507084607776557728[87]):0.05637522116802241856[62]):0.85076952366530789185[100],Ciclev10005127m.g.v1.0:0.33802793658996721504):0.14032020459028904380[82]):0.09375219189630998318[52],((Lsat_1_v5_gn_8_161920:0.08538557107817287828,Lsat_1_v5_gn_8_110081:0.03576997632057171000):0.61896963039001540174[100],((glyma.Wm82.gnm4.ann1.Glyma.07G257500:0.04215910083653835044,glyma.Wm82.gnm4.ann1.Glyma.17G016500:0.07431286766985646663):0.24250928662603107866[100],((glyma.Wm82.gnm4.ann1.Glyma.13G208200:0.02488837844765992915,glyma.Wm82.gnm4.ann1.Glyma.15G104900:0.10984263616687325871):0.24188334344349160521[100],Chr2g0287831:0.31482315806339306041):0.16447661692692108759[99]):0.35049450115409958029[100]):0.09135877980337452076[30]):0.08350556535513235790[39],Soltu.DM.01G024080:0.42782365081977125065):0.28683538292897414745[100]):0.14534654906781907524[66],((((gene-LOC106431458:0.24353250432613549048,((gene-LOC106431425:0.19004250707677222687,(((gene-LOC106433643:0.25854622975970198429,gene-LOC106433647:0.13239026817272933623):0.08426999773621600409[98],(gene-LOC106433635:0.12057033152647261831,gene-LOC106433631:0.16949891855837689869):0.05490313650902142739[93]):0.17329055364846621123[100],gene-LOC111206265:0.22605333272007838152):0.00381542736567292481[40]):0.26561959167967508222[100],AT5G19110:0.12971197576739190716):0.12515232803805353967[60]):1.14802504712048047963[100],(glyma.Wm82.gnm4.ann1.Glyma.17G016600:0.16948020267439342645,Chr4g0065581:0.26915923790815093897):0.32700639824999822025[100]):0.09142158750437665016[20],(((glyma.Wm82.gnm4.ann1.Glyma.15G104800:0.30589146204877776247,glyma.Wm82.gnm4.ann1.Glyma.15G104700:0.38351799927352792086):0.45013648284397456134[100],((((glyma.Wm82.gnm4.ann1.Glyma.13G208000:0.18306559441449959946,(Chr2g0287861:0.06196151740283225434,Chr2g0287841:0.07018679328397203765):0.13996625360170780739[95]):0.10851938229496255195[76],glyma.Wm82.gnm4.ann1.Glyma.06G033600:0.41620043564137304548):0.07948028063868176063[64],glyma.Wm82.gnm4.ann1.Glyma.13G208100:0.58425070563699454951):0.11475057888980007281[70],(Chr2g0287781:0.12363781768845730213,Chr2g0287811:0.22941057769127337629):0.25193473339011468459[100]):0.15472850513710664777[84]):0.13285746687985980352[95],((Lsat_1_v5_gn_4_97000:0.10409392199932257506,Lsat_1_v5_gn_8_71860:0.11298528270960926656):0.13400299008200439177[100],(Lsat_1_v5_gn_8_71700:0.09786730222875957008,(Lsat_1_v5_gn_8_71800:0.10121002548379748331,Lsat_1_v5_gn_8_71760:0.11907760965454619595):0.07416431874558387927[97]):0.03923008731453116876[87]):0.49771213926066226740[100]):0.06369917882641895623[24]):0.10474273641191074458[22],((gene-LOC106399626:0.03899978237873927972,gene-LOC106357258:0.06614878852088569572):0.74759167939575577044[100],((gene-LOC111202529:0.58291489014630371024,((gene-LOC106399884:0.01094439437217856539,gene-LOC106443704:0.00000122123005994819):0.43203007251868952299[100],((gene-LOC17883388:0.16626386121400474338,AT5G19100:0.15500031622386664654):0.08445037309419102523[100],(gene-LOC106431454:0.15779298076527376038,gene-LOC106400127:0.23457878805985890591):0.05398758654675420848[61]):0.19555879974482295869[95]):0.10241415336701426009[52]):0.30166719276471987143[97],(gene-LOC106378038:0.16322096461577886850,(gene-LOC106434569:0.05041190202812943777,gene-LOC106378039:0.02411735010711796995):0.24411828691337730812[100]):0.59969806048598761627[100]):0.32560397668373836089[100]):0.13536419641041688711[49]):0.19126925242477538225[93]):0.11366678698293811167[75],((LOC_Os01g71060:0.66011971386115808613,(((LOC_Os01g71080:0.39151041973118955175,LOC_Os01g71070:0.45583661566100369678):0.13883142053309960318[80],LOC_Os01g71090:0.70801737853112389764):0.14887159280625680835[92],LOC_Os01g71094:0.63514411750257426803):0.09849950144383527728[54]):0.42395244489256239673[99],(At00025.61:0.63130311991240450897,(((Lsat_1_v5_gn_3_112100:0.19664156357147655196,(Lsat_1_v5_gn_3_112240:0.19398986763649481158,Lsat_1_v5_gn_3_112020:0.12076726644835757141):0.02861500068000062680[57]):0.17488643894395350387[100],((Lsat_1_v5_gn_5_75101:0.26609993922556868240,(Lsat_1_v5_gn_5_75081:0.21783358382477702175,(Lsat_1_v5_gn_5_77180:0.06068485993558174474,Lsat_1_v5_gn_5_77140:0.16440950920276001246):0.10278209007748900783[99]):0.13819092167969890261[97]):0.04931195627607121157[47],Lsat_1_v5_gn_5_75180:0.36123314159862729422):0.06812619695861872604[47]):0.45247967012188583524[100],(AT5G48430:0.18833138384203065852,(gene-LOC106363984:0.00000122123005994819,gene-LOC106428141:0.02029832921542854690):0.18538010878393645919[100]):0.59574294357827750623[100]):0.25673207248406743064[71]):0.14705983313769627197[37]):0.18594929557673928189[68]):0.92092094307163108180[100],(((LOC_Os04g58840:0.70604969874781509098,((((Ciclev10028374m.g.v1.0:0.27119017791395044759,Potri.009G162400.v4.1:0.30967150624347949961):0.11641104269709814933[100],(Soltu.DM.06G029390:0.15211650803015241973,Soltu.DM.11G022260:0.35617752519174589176):0.22266609465012027202[100]):0.12184262905311350755[87],((((glyma.Wm82.gnm4.ann1.Glyma.10G078566:0.09289150579935889773,glyma.Wm82.gnm4.ann1.Glyma.02G198200:0.04008046374599140427):0.40236646877649800969[100],((glyma.Wm82.gnm4.ann1.Glyma.19G198500:0.07810785451544396962,glyma.Wm82.gnm4.ann1.Glyma.03G200900:0.05489288585711905172):0.12248349267663637130[100],Chr7g0267171:0.24243338430732391808):0.08398771292940343525[81]):0.10742701481304590960[100],((Potri.016G071900.v4.1:0.10309881861744277232,Potri.006G204700.v4.1:0.07720197593423666627):0.18666257327523003151[100],((((gene-LOC106440051:0.02351604374850324933,gene-LOC106434346:0.02416954890303096501):0.05799627926907876402[100],(gene-LOC106390683:0.00616033510693062263,(gene-LOC106393721:0.00000122123005994819,gene-LOC106445162:0.00678657112255826121):0.00104491342303775149[43]):0.04524275653925408092[100]):0.04647889755416056978[96],(gene-LOC17886113:0.05504019702653286522,AT3G52500:0.08095803932926036450):0.03512201408913882134[76]):0.29332353253694209982[100],Ciclev10011613m.g.v1.0:0.29920240871580700004):0.06168649542390965829[63]):0.04855988716262522181[51]):0.04854668851975713767[58],(Lsat_1_v5_gn_2_55601:0.08091848670795440124,(Lsat_1_v5_gn_3_61320:0.53891356939416434901,Lsat_1_v5_gn_2_55360:0.24971500283464603820):0.05724496324200256669[62]):0.35056493513201802958[100]):0.15416963226360380634[100]):0.11353455992069420855[83],At00030.173:0.57363120659609623253):0.19317930796254559334[68]):0.50520219679058564477[100],((LOC_Os05g43550:0.49284217485199244280,((At00032.77:0.14381521973378022516,At00032.81:0.05357357177877997839):0.31079346022745230060[100],(Lsat_1_v5_gn_8_42980:0.18532993813990716880,(Soltu.DM.02G012370:0.16230203242914098549,(((AT5G45120:0.04546244623936191581,((gene-LOC106416933:0.00000122123005994819,gene-LOC106392625:0.01535065643551819688):0.07747191710768747130[100],gene-LOC17877204:0.07169926502575195426):0.01633167362897946021[50]):0.23961741419168369749[100],Ciclev10017863m.g.v1.0:0.08621787568226300935):0.02709132869387215550[48],(Potri.015G113100.v4.1:0.10403879821519765314,Potri.012G118000.v4.1:0.12178978673394984245):0.08112977316315812815[80]):0.06274630731979759235[52]):0.06021995298300006350[60]):0.12329183287821265935[83]):0.08586062198199706508[78]):0.62827595330791385919[100],(At00002.375:0.56087192028644439201,(LOC_Os04g45270:0.43168886123930372278,((((gene-LOC106391999:0.00326138264820689371,gene-LOC106446247:0.00934508871543615269):0.03424298876253337176[100],(AT4G16563:0.02232259471865289183,gene-LOC17880272:0.08088823890617219403):0.04996526762401264782[89]):0.21920782319606685329[100],((((glyma.Wm82.gnm4.ann1.Glyma.05G058900:0.05617668800380171829,glyma.Wm82.gnm4.ann1.Glyma.17G141200:0.02559164655512573272):0.11612497951608910518[100],Chr4g0056211:0.23830393537992639041):0.07362092178218830607[99],(Chr5g0399171:0.22478217475793224600,glyma.Wm82.gnm4.ann1.Glyma.11G032200:0.15658088132695366368):0.07908138429240260669[96]):0.11293863643807544594[94],(Ciclev10019904m.g.v1.0:0.17960308382556613993,(Potri.003G076300.v4.1:0.03652206817636879238,Potri.001G158600.v4.1:0.04615383116436898997):0.18248077768447804048[100]):0.04752051958356004469[66]):0.06147697133514215539[46]):0.07238277556186738237[80],(Lsat_1_v5_gn_3_980:0.37002058984560992627,Soltu.DM.08G024940:0.20256609638526063000):0.12879582043050022411[91]):0.22281571700740607223[98]):0.11898954612336178072[67]):0.52338017655686619456[100]):0.21356870183862919355[75]):0.36901460871413843678[100],(((gene-LOC17883526:0.16157919480807825252,(AT5G24820:0.06881167241441495108,(gene-LOC106352085:0.00646843149169813118,gene-LOC106371816:0.01415285845323079918):0.09061997369841560956[100]):0.02200209799844624753[78]):1.60984643361701817987[100],(Mp5g08070:1.47832980963204962954,((((LOC_Os12g05750:0.74883728998500131979,(LOC_Os05g51350:0.50840240186383867105,LOC_Os06g11010:0.52255048231702161399):0.43349640324182686646[100]):0.69785203434442644177[100],Mp3g03000:1.29766343987608889776):0.32986912207571245093[38],((((At00063.69:0.51063383607983869883,((LOC_Os01g72510:0.35055233309939043407,LOC_Os07g46480:0.28580897115583103751):0.15816940036079771281[92],(((gene-LOC106431380:0.01628106683154928111,gene-LOC106445461:0.00000122123005994819):0.03493134644804796185[100],((gene-LOC17884979:0.03705478238707274330,AT3G54400:0.02926360456366698323):0.03224391201011270192[86],(gene-LOC106415612:0.00570384487947929193,(gene-LOC106415755:0.00000122123005994819,gene-LOC106416213:0.00000122123005994819):0.01116490168976134317[99]):0.05144576125515641640[100]):0.01362765159958058067[42]):0.21493826593240794587[99],(((Potri.001G028200.v4.1:0.08111707884664934309,Potri.003G195500.v4.1:0.09621742120405922527):0.09769982861600415291[100],(Ciclev10001212m.g.v1.0:0.11037020359148015658,((glyma.Wm82.gnm4.ann1.Glyma.15G234300:0.01382202424507183655,glyma.Wm82.gnm4.ann1.Glyma.13G196200:0.03642435080493681976):0.11494406875205713525[100],((Chr8g0353261:0.11885065587356900829,(((gene-LOC106426321:0.00000122123005994819,gene-LOC106429410:0.00000122123005994819):0.00000122123005994819[32],gene-LOC106412178:0.00000122123005994819):0.06227516538697186466[100],((gene-LOC106446100:0.00000122123005994819,gene-LOC106419485:0.00403013658314141116):0.05198218328943095268[100],(gene-LOC17881470:0.02246560919008990659,AT5G07030:0.02399852147247637929):0.03163600174413369603[81]):0.02926804670030032016[73]):0.30183876513396556973[100]):0.03671943856921068561[24],((glyma.Wm82.gnm4.ann1.Glyma.11G157000:0.03653895928465227677,glyma.Wm82.gnm4.ann1.Glyma.04G136000:0.03043478966524621257):0.07109213240102912890[100],((Chr3g0082281:0.00000122123005994819,Chr1g0164401:0.00000122123005994819):0.00000122123005994819[100],Chr3g0082301:0.00000122123005994819):0.07159096127602734838[100]):0.05111508684223296795[90]):0.04956408366101606316[20]):0.06015096057468195118[33]):0.04344109252409996541[35]):0.04299832416152484654[28],(Soltu.DM.01G035630:0.36005505397759629549,(Lsat_1_v5_gn_7_31721:0.18538678322747148552,Lsat_1_v5_gn_1_115840:0.19248401978915488653):0.16675237309730364665[100]):0.10593033503995401279[90]):0.10570474589367302720[57]):0.11441033802978500811[61]):0.13723971557602127058[80]):0.18838711888972614616[69],(At00135.6:0.37587878328091728353,((Potri.002G104600.v4.1:0.15363637842082317198,((Soltu.DM.12G006650:0.16935796181524401249,(Lsat_1_v5_gn_9_76100:0.30418341504692603117,Soltu.DM.04G030790:0.10158188308405678713):0.03778605880170672615[58]):0.08607846467260298062[71],((glyma.Wm82.gnm4.ann1.Glyma.14G180700:0.06125409643243923119,glyma.Wm82.gnm4.ann1.Glyma.02G213000:0.05703854203631324171):0.28981177397391516548[100],((glyma.Wm82.gnm4.ann1.Glyma.06G093600:0.01243966502437832827,glyma.Wm82.gnm4.ann1.Glyma.04G091800:0.00000122123005994819):0.09943857439726014324[100],Chr3g0133071:0.14198415189269961156):0.04117967070286718961[87]):0.10409718623071355370[100]):0.01162660212064935313[8]):0.08690571714245416690[57],((gene-LOC106362378:0.00361912190139702461,(gene-LOC106453135:0.00000122123005994819,gene-LOC106362376:0.00000122123005994819):0.01974301309362064619[100]):0.08093281464479971932[100],(AT1G09750:0.04465409005986999136,gene-LOC17898577:0.06055400630040360527):0.03049270840930192600[99]):0.22986244799991081833[100]):0.09658393521421386463[54]):0.12267998980510749774[68]):0.11890176279612130195[47],LOC_Os03g08790:0.48419438911899898015):0.69262622518177163755[100],(((At00019.39:0.54401731204118020102,((((Soltu.DM.03G031920:0.13289223046118220362,Soltu.DM.06G024370:0.17736968403357256108):0.10372434592364900008[99],((Ciclev10025395m.g.v1.0:0.18430030859171778190,((glyma.Wm82.gnm4.ann1.Glyma.15G002300:0.16964398729950491695,(Chr4g0001991:0.23683497718824134126,(glyma.Wm82.gnm4.ann1.Glyma.08G220600:0.04474186981246251055,glyma.Wm82.gnm4.ann1.Glyma.07G021200:0.02464210324696062410):0.06162359148999271841[99]):0.04586764621113703644[77]):0.19745960777856561008[98],(Potri.003G185175.v4.1:0.11558958830764184955,Potri.001G041700.v4.1:0.05234562557364272339):0.13864488553071574461[100]):0.03838736533120497979[44]):0.04072313918313885672[47],(((gene-LOC106354806:0.00000122123005994819,gene-LOC111207207:0.00000122123005994819):0.02491190902695456996[100],gene-LOC106430745:0.04924525273088579957):0.05681656197233627553[99],((gene-LOC106353391:0.00995917814375654395,(gene-LOC106402859:0.00000122123005994819,gene-LOC106391195:0.00000122123005994819):0.02668157540688339407[100]):0.02511072477426803257[98],(AT1G79720:0.05165664485096997660,gene-LOC17896324:0.04435365770387243028):0.04732569310907046300[96]):0.01119352651845121650[69]):0.27282302313182338338[100]):0.04109191337819495526[44]):0.09332181018965654551[59],Lsat_1_v5_gn_5_9040:0.28874563774386985404):0.13031973522145468003[75],(LOC_Os09g25570:0.40166447767038487848,LOC_Os08g16660:0.47117915280283700907):0.14173340316964572194[87]):0.15942954352804042384[88]):0.39162790370889133396[100],(((LOC_Os09g30414:0.55485818383369256424,((((LOC_Os06g20110:0.39640517519047985262,LOC_Os06g20120:0.73146337933660521280):0.48536130436756724782[100],((Soltu.DM.08G018130:0.62164890834763353311,Soltu.DM.08G018140:0.44581674055021502934):0.75696369631575310954[100],LOC_Os11g10910:1.18676374696197761693):0.37661111257166668409[82]):0.13311585016053206765[27],LOC_Os06g20140:0.62691564162113277980):0.22508361092290665728[19],((LOC_Os06g20190:0.54664500292847351126,((LOC_Os01g42320:0.32118138628846193416,LOC_Os02g48870:0.20653749030824564148):0.24139618323643177722[100],((LOC_Os06g02730:0.04285611775777566773,LOC_Os06g02900:0.11263794092413909054):0.36849433614644677704[100],((LOC_Os06g03080:0.00508958888371028803,LOC_Os06g03120:0.00000122123005994819):0.67254364698657054245[100],LOC_Os06g02780:0.56043295771840606623):0.13156958351020156539[50]):0.13546858244514026204[75]):0.15600639394031459717[95]):0.05230737944347631924[37],LOC_Os02g48860:0.43325633909277649902):0.33182882735895141701[100]):0.05919150239683769466[7]):0.10631392560375782508[10],(LOC_Os06g40818:0.54032489077192891180,((Ciclev10008143m.g.v1.0:0.23277040043706079264,((Soltu.DM.08G015610:0.44775191727763857807,(Lsat_1_v5_gn_9_69981:0.12875073529203220901,(Lsat_1_v5_gn_9_69901:0.46938591878239405153,(Lsat_1_v5_gn_9_69841:0.10892648178174578477,Lsat_1_v5_gn_9_68220:0.17063503479183467215):0.19184873894828369245[99]):0.10475857548936513830[76]):0.13042545793383322761[86]):0.08197868684337542011[32],(((((Chr3g0099901:0.17523694276750284571,Chr3g0099891:0.25674003453533311703):0.11087091070044841068[66],((glyma.Wm82.gnm4.ann1.Glyma.18G090900:0.06638878913650922420,glyma.Wm82.gnm4.ann1.Glyma.08G321100:0.04252863985856202012):0.08327449487288682284[100],(glyma.Wm82.gnm4.ann1.Glyma.08G321200:0.03202733458305778713,(glyma.Wm82.gnm4.ann1.Glyma.08G321500:0.06562336913634118918,glyma.Wm82.gnm4.ann1.Glyma.08G321400:0.10857463986356602481):0.03022736105837341147[61]):0.24288961270078848753[100]):0.04673705058833845655[63]):0.12859680522186758833[64],glyma.Wm82.gnm4.ann1.Glyma.02G264400:1.18560035323851042932):0.12377471699987450948[57],((((((gene-LOC106387540:0.00000122123005994819,gene-LOC106412566:0.00000122123005994819):0.05228825831384058959[98],gene-LOC106372451:0.06099410913688641661):0.08419397972364453531[79],((gene-LOC106412565:0.35317308592412544055,gene-LOC106372453:0.11385778079835502663):0.02363266253096202654[37],(gene-LOC106369974:0.00000122123005994819,((gene-LOC106387541:0.00000122123005994819,gene-LOC106412568:0.00000122123005994819):0.00000122123005994819[32],gene-LOC106387543:0.00000122123005994819):0.13019013005197729860[97]):0.00775690854304076239[49]):0.03627233327297758186[32]):0.10535683817385055328[78],(gene-LOC17883413:0.44578060065285640690,(AT5G10760:0.18579904555039217229,((gene-LOC17888079:0.21418162657702938256,gene-LOC17883475:0.11028122493475105148):0.04469530120249123883[50],gene-LOC17883083:0.10224229912626883743):0.04240295305161510819[67]):0.14659216470560892942[89]):0.06729682086394009333[48]):0.07083593502729550184[56],(gene-LOC111204245:0.07073624332374134349,gene-LOC106383289:0.02610547530840136299):0.54524079853331364198[100]):0.09019646576858708631[78],((gene-LOC17884403:0.01937776451128801064,AT5G10770:0.03948201884121486233):0.03973904224010771369[79],((gene-LOC106414703:0.31825628170580250176,(gene-LOC106415362:0.00385986171056449008,gene-LOC106372449:0.01604112623105258609):0.05404955219068917349[100]):0.03646147700625376048[42],(gene-LOC111202791:0.02917096942400722662,gene-LOC106383299:0.00681534719486965451):0.05720588675131712403[100]):0.03213446468784041804[47]):0.09301852741403723868[69]):0.24485367397875504314[94]):0.05280009721149944713[14],Potri.018G015100.v4.1:0.19149235021141067237):0.02219188492969700541[8]):0.07202518414411371306[31]):0.14156936195278410628[44],((Potri.006G232600.v4.1:0.10777035255268706260,(Potri.018G014900.v4.1:0.00000122123005994819,Potri.018G014700.v4.1:0.00404673943109602925):0.09965528060320359705[100]):0.17327431594905479129[100],((Potri.006G232400.v4.1:0.03286211194166126226,Potri.006G232500.v4.1:0.02982703828022027076):0.31509501015893026654[100],(Potri.018G014800.v4.1:0.78671827830488361144,(Potri.018G014500.v4.1:0.24301163873069109300,Potri.018G014600.v4.1:0.21824461776118811440):0.22703422872397355237[99]):0.07618252738501836430[25]):0.04814563601069926646[19]):0.15022135548782725167[79]):0.29559272703269878768[77]):0.09641549926207787502[16]):0.09841525442192421147[8],At00061.8:0.61263020845763638267):0.10263658506205972087[23]):0.15413887080820637410[31],(((At00061.31:0.40282339663512967132,At00061.30:0.22020266574788305292):0.40689406995350635432[100],(LOC_Os06g20040:0.16762647645260619900,LOC_Os02g48900:0.19392132398471984001):0.26314805244323774547[100]):0.13044799164532561164[59],(Potri.016G000600.v4.1:0.27079540988479178232,(Chr2g0291201:0.20221834577856029336,(glyma.Wm82.gnm4.ann1.Glyma.09G017900:0.03654035639746001929,glyma.Wm82.gnm4.ann1.Glyma.15G123800:0.04220508841723762811):0.18384556271766175350[100]):0.17170990040578468228[100]):0.28305592225778186677[100]):0.39615047390767893498[93]):0.11281831404457062784[16]):0.04479630804388878840[16]):0.10278006035390127582[24],(Mp2g20870:1.16103365537214497927,(((Mp2g26790:0.04068728217363550004,Mp7g01250:0.05777528393557080505):0.60963769059359029789[100],((At00021.234:0.43302707033412146664,(((Soltu.DM.01G035170:0.06161751551987737496,Soltu.DM.10G005400:0.34835530641879491887):0.05269719022518262741[67],((((((gene-LOC106353296:0.00000122123005994819,(gene-LOC106433936:0.02814415764694467095,gene-LOC106354861:0.00000122123005994819):0.00400927092022872709[64]):0.05195349605801762721[100],((gene-LOC106444991:0.00411016017477744845,gene-LOC106396798:0.00801282410400894381):0.06696008297653545382[100],(gene-LOC111830544:0.03976220205789141732,AT3G61820:0.02376824109065143326):0.02193648129544418027[44]):0.02413142629071309345[69]):0.26508287011442716041[100],((gene-LOC17897548:0.00801743748628015035,AT1G01300:0.02179160505475863374):0.03447037375633116296[100],(gene-LOC106401448:0.01690806433815288806,(gene-LOC111206426:0.00000122123005994819,gene-LOC106370881:0.00000122123005994819):0.00000122123005994819[23]):0.03997555124089744588[99]):0.11761268786370401851[100]):0.05201699185231320466[51],Ciclev10019938m.g.v1.0:0.09448239787417557489):0.02605537330799477524[12],(((glyma.Wm82.gnm4.ann1.Glyma.07G055300:0.04093273590699193082,glyma.Wm82.gnm4.ann1.Glyma.16G024000:0.04761766138656861602):0.11168330976862977932[100],((glyma.Wm82.gnm4.ann1.Glyma.03G257900:0.04578381049710121553,glyma.Wm82.gnm4.ann1.Glyma.19G256400:0.01602171025441494201):0.04006799598914510818[91],Chr7g0275731:0.07909891665659574134):0.04996010027493311828[92]):0.06393548574468829737[94],(Potri.002G171700.v4.1:0.04648868621195228340,Potri.014G099400.v4.1:0.06483103386860099293):0.04712512428218569582[99]):0.03256323228062513175[33]):0.06952971382764262798[61],Lsat_1_v5_gn_3_140680:0.21390030168779017306):0.02611554517772653183[32]):0.13730623079784351481[62],(LOC_Os01g52190:0.79233774621506669611,(LOC_Os05g51220:0.21467866793146853088,LOC_Os01g41550:0.10141045016551805680):0.14676837391536368127[95]):0.21215252180221419454[86]):0.09097185538634437740[49]):0.14652722190493594479[84],((((((Chr1g0210201:0.23593910757050104432,(glyma.Wm82.gnm4.ann1.Glyma.01G084600:0.02400289436445313118,glyma.Wm82.gnm4.ann1.Glyma.02G098000:0.02375789216081796579):0.19264979922626673803[100]):0.07430687125977973595[79],(((((gene-LOC106361926:0.01660468941610270671,gene-LOC106361864:0.02619369328703209307):0.08147894067627213521[100],(gene-LOC106412198:0.00000122123005994819,gene-LOC106367557:0.01695010571429806517):0.02255505949595222950[68]):0.04379966202432008376[97],(gene-LOC17899229:0.03708212454556941706,AT1G25510:0.04213248070106551113):0.02548988993597675612[45]):0.25712585847461383315[100],Ciclev10031364m.g.v1.0:0.14675239224624006540):0.02334724522217128048[27],(Potri.010G128200.v4.1:0.02942692110766766816,Potri.008G118100.v4.1:0.29988011396868363700):0.14532616023153288598[100]):0.01141484221410909994[20]):0.04478433283301280765[34],(Lsat_1_v5_gn_4_18921:0.18378864964200788967,Soltu.DM.05G002720:0.18751364588080801643):0.05313977125746045110[58]):0.11277798568889520203[62],((((glyma.Wm82.gnm4.ann1.Glyma.09G187200:0.12483839520347426999,Chr6g0484901:0.21902055474577078464):0.13175252718266700080[100],(Ciclev10019848m.g.v1.0:0.22572969404766637935,(((AT3G18490:0.08525472669331558839,gene-LOC17893107:0.05402275965270228464):0.04277260402886936402[96],((gene-LOC106360916:0.01600418792124066666,gene-LOC106439553:0.00902787627773638142):0.13290552549002929150[100],((gene-LOC106363344:0.00817671712242072635,gene-LOC106367500:0.00000122123005994819):0.10023540888621323974[100],(gene-LOC106390294:0.00595159807593804557,(gene-LOC111201786:0.00408473888511231252,(gene-LOC106346990:0.00000122123005994819,gene-LOC106390292:0.00000122123005994819):0.00000122123005994819[81]):0.00000122123005994819[88]):0.04074315885852249769[100]):0.02602017522957721443[80]):0.02881815493814958093[51]):0.22517917785334068403[100],Potri.015G051800.v4.1:0.20603837026367327612):0.04617458245900055852[47]):0.06033124536528043647[80]):0.06770107896574431572[74],(Lsat_1_v5_gn_2_12201:0.33044096611457951518,(Soltu.DM.03G034170:0.15357370426471558811,Soltu.DM.06G025190:0.26641354113827214745):0.12173470975278305461[97]):0.11208151967242564739[96]):0.05071984228826629387[72],Chr8g0390761:1.08876768322877715001):0.04679791819813601539[42]):0.12947766000860133628[83],(At00007.254:0.28383202741388735557,LOC_Os01g04710:0.26152156640903462259):0.06121544127987677691[73]):0.18455112599652190308[93],((((((AT3G20015:0.00434928913069065459,gene-LOC17893086:0.02671260468977018979):0.02056298643493239403[98],(gene-LOC106428805:0.00401000091505439998,gene-LOC106425075:0.00478873049170256901):0.01095654564033219508[69]):0.19865528376632021756[100],(Ciclev10031332m.g.v1.0:0.07005883964178728773,((Soltu.DM.02G000520:0.13042877124170987324,Soltu.DM.04G004760:0.12562518523019197692):0.11513472327011452234[100],(((Chr1g0212321:0.12898770831454681174,(glyma.Wm82.gnm4.ann1.Glyma.20G100900:0.05066016476210962599,glyma.Wm82.gnm4.ann1.Glyma.10G288100:0.02474265158572759582):0.05118987863268130434[81]):0.04622445302480854279[83],(glyma.Wm82.gnm4.ann1.Glyma.09G285600:0.14261603888007604035,Chr1g0165201:0.16595445417838280977):0.12889062894370897916[100]):0.03836035806593505321[74],(Potri.005G063000.v4.1:0.07387808552919722382,Potri.007G106300.v4.1:0.07358976126207313062):0.12640735365390443068[100]):0.01298167453824402955[58]):0.04507320862975598696[28]):0.01514471003677753287[12]):0.07438869283887715456[34],Lsat_1_v5_gn_9_43240:0.23887011939903490809):0.05799265135117229186[52],LOC_Os04g58070:0.48728756108673770830):0.06106873618181003771[51],At00029.2:0.36759041403402725745):0.46832532513863439627[99]):0.15284838382548651681[82]):0.10526270656986706775[58]):0.18386628976993926732[76],Mp7g12400:0.72978075663534913708):0.13832393077087160038[57]):0.13995055034063902388[47]):0.11602894347090002281[14]):0.02795305431115339967[22]):0.11495105395874515020[3],((((((Mp3g25320:0.59478439117811843229,(Mp3g18050:0.85662957385033244861,((Mp5g16350:0.20305397391161597587,(Mp5g12090:0.19827021873351691195,((Mp5g16410:0.22498009254431344806,Mp5g16390:0.20111902868071745987):0.04338168364392800541[51],(Mp5g12100:0.01132368548005269031,(Mp5g16430:0.02805962445316412604,Mp5g16420:0.01569311468648547370):0.02712025593828331152[65]):0.12215900862394150905[100]):0.03838002751228555137[36]):0.04211816948687999163[30]):0.03860810173348337010[38],(Mp1g05070:0.29502900159039791017,Mp2g18420:0.19511677960470830140):0.06573306034277408283[65]):0.31349290289862052905[100]):0.09941136076103811170[42]):0.17168913486196885065[45],((Mp6g06010:0.46575220457176452760,(Mp3g05040:0.78535377256776617294,(Mp3g04530:0.07099491565370975865,(Mp3g04580:0.11864451017363476792,(Mp3g04570:0.16887409664406932697,Mp3g04550:0.14985148029160844096):0.03533956225408491775[62]):0.02116215745620477623[73]):0.46897189146647033642[100]):0.24921172186494938705[94]):0.13343740018515354295[49],(((Mp6g08230:0.10507589154184956981,Mp6g08240:0.39928526812480802377):0.12245642006310429595[96],(Mp4g12020:0.12834452864937595518,Mp6g05980:0.06459268710151871984):0.09805151167532510925[96]):0.53884506844357038524[100],Mp3g03540:0.98119047746141463406):0.18154332476428888810[51]):0.04527576473816217334[9]):0.08805347409355679389[3],(Mp3g20930:0.33204531778606088954,Mp3g12890:0.52276381253056047882):0.60147425436366341867[100]):0.06190333420912578349[10],Mp3g18040:0.95393161840797346951):0.17546622041003226422[62],(((LOC_Os02g21040:0.40494637169345909511,(At00014.120:0.40514655911229674468,((((gene-LOC106434490:0.01084424755662609201,gene-LOC106377422:0.02884745933285783048):0.12184791241576706233[100],(gene-LOC17888555:0.08942981003956736175,AT2G42980:0.07347170883615722348):0.00524069962135619537[54]):0.08500070476585697143[98],((gene-LOC106353168:0.00384328612353932808,gene-LOC106428234:0.01845481942776906401):0.04754938429582140913[100],(gene-LOC17886062:0.02323338883958619636,AT3G59080:0.01433163177992227352):0.02623524149576938330[94]):0.04684500120864130285[98]):0.14849072650346620272[100],((Soltu.DM.05G016500:0.09501656629190428915,Soltu.DM.07G014900:0.07436886456821907576):0.03790929953371632161[65],((Ciclev10031104m.g.v1.0:0.07880789341581996565,(Potri.005G204600.v4.1:0.07499630227564546558,(Lsat_1_v5_gn_3_35341:0.00000122123005994819,Lsat_1_v5_gn_3_35301:0.00352293543327509336):0.25707899753436158630[100]):0.04020126067975434564[44]):0.01600696042466707991[32],(((Chr5g0442921:0.07455913317508108817,(glyma.Wm82.gnm4.ann1.Glyma.14G030000:0.00683333196154312528,glyma.Wm82.gnm4.ann1.Glyma.02G284800:0.02339053198006595807):0.06601703993059068742[100]):0.03442045907479177047[94],(Chr3g0095891:0.16593599504472100747,(glyma.Wm82.gnm4.ann1.Glyma.08G307600:0.01672723841389733845,glyma.Wm82.gnm4.ann1.Glyma.18G110200:0.01368411682635892364):0.05548402943356499362[100]):0.01254025741645726534[59]):0.04019571116342582351[91],(glyma.Wm82.gnm4.ann1.Glyma.18G048500:0.03151911920967432473,glyma.Wm82.gnm4.ann1.Glyma.11G202500:0.06760855278774782762):0.36009793240584508922[100]):0.05325280517507637035[74]):0.03892394434558774791[21]):0.04895985252423638856[38]):0.10667780872596169250[80]):0.12918801532933746334[68]):0.39378193884262785440[99],Mp7g10610:0.65355772710512949342):0.31447670605358929441[100],(Mp7g10640:0.71635810413078160330,((At00010.45:0.44851330399266797766,((((Potri.008G115900.v4.1:0.28397896088075269549,Ciclev10031705m.g.v1.0:0.26713262420577793543):0.09007600667428769525[55],(Soltu.DM.05G002520:0.27124186345938622322,Lsat_1_v5_gn_8_38360:0.32822565496602423840):0.13230981404543795676[92]):0.06372245377522406384[63],glyma.Wm82.gnm4.ann1.Glyma.02G100800:0.42643474374501583180):0.06466817473978395125[56],(gene-LOC17886040:0.04253463870669121905,((((gene-LOC111207627:0.00000122123005994819,gene-LOC106408126:0.00000122123005994819):0.02620551137970323491[96],gene-LOC106349401:0.01120059792610613933):0.05815057818046617810[91],((gene-LOC106431273:0.01125818425457254975,gene-LOC106431264:0.00000122123005994819):0.00966815542280513411[99],gene-LOC106401404:0.01656468280689074590):0.03719132326064359534[94]):0.05484281907074441131[52],AT3G25700:0.07325860698038313967):0.03027187457081542341[36]):0.26735748264426134613[96]):0.12424638850882170626[59]):0.45984537593577029524[100],(At00068.154:0.55122858005474206777,(((((glyma.Wm82.gnm4.ann1.Glyma.15G265500:0.07036630805796763311,glyma.Wm82.gnm4.ann1.Glyma.08G162100:0.05705369873316729068):0.22675545370760230579[99],Chr2g0309561:0.48460982765004023687):0.51899995987652447482[100],(Ciclev10004908m.g.v1.0:0.48674783640252439199,((gene-LOC17890643:0.08247981847319749149,AT3G12700:0.08697985184593746977):0.05956730088727114208[99],((gene-LOC106353102:0.02140462405705567325,gene-LOC106401449:0.05424545044102156710):0.08742980554053973730[100],(((gene-LOC106389856:0.00000122123005994819,(gene-LOC106454117:0.00386694319252727566,gene-LOC106345429:0.00775789435207843280):0.04737909472106546088[89]):0.15561269208619410431[100],(gene-LOC106345428:0.01820244268231652543,(gene-LOC106389852:0.00000122123005994819,gene-LOC106389853:0.00751192964206761054):0.00445058891881301190[95]):0.15670122066292457852[100]):0.22230289731355901139[100],(gene-LOC106351447:0.00591479817911866844,gene-LOC106377483:0.01327077527617500328):0.10708334939217714621[100]):0.03356938673794134659[31]):0.07016637171946529805[39]):0.41063339026139061838[100]):0.06800938389654502536[62]):0.08859115161696551333[66],Ciclev10013820m.g.v1.0:0.70088811429495168071):0.19670245379353432091[91],((LOC_Os01g71130:1.44345918608347667522,LOC_Os05g51750:0.00000122123005994819):1.23874341679702215657[100],((LOC_Os01g48750:0.18298912895323010686,LOC_Os05g48330:0.20725363228366783241):0.07849083989251062765[50],LOC_Os01g48740:0.24815839577510331870):0.25696912966427587488[98]):0.22419172735094239357[88]):0.11401394588131855135[84]):0.49975434719551764529[95]):0.22755195019804280721[90]):0.16383925579639616044[65]):0.26748369080576783752[87]):0.10498675796287036677[23],(((((LOC_Os08g36540:0.94869850032539404516,(((LOC_Os03g20210:0.43704406869513934275,(LOC_Os03g20230:0.23446676479629613432,(LOC_Os04g24750:0.60625173806956234035,((LOC_Os03g20270:0.04884995143064954637,LOC_Os03g20260:0.05220430016977728460):0.05691828779451888615[46],LOC_Os03g20290:0.07408631624765860124):0.00000122123005994819[19]):0.08475074734821973210[43]):0.22451071180279513761[97]):0.26085639677786187640[99],LOC_Os06g10670:0.67702607975136386287):0.28125781974871638669[99],LOC_Os09g27940:0.84129127332997644118):0.09977401670966121183[53]):0.05859537514892603632[13],((((((LOC_Os05g31170:0.40042740764541495668,(LOC_Os12g39360:0.40044042153089287606,LOC_Os04g12160:0.36679871890160642423):0.15310871157328748149[60]):0.44813885239293982377[100],(LOC_Os10g39350:0.30582651253746867548,(LOC_Os10g39310:0.28462000431394135491,(((LOC_Os10g39340:0.05818026875412546373,LOC_Os10g39320:0.08556009909450712492):0.24184462816959073628[100],(LOC_Os10g39270:0.27217627444435998907,LOC_Os10g39330:0.18686450954635841493):0.04915496817866354951[56]):0.11861134724286932773[92],((LOC_Os10g39390:0.42411686075646226612,LOC_Os10g39360:0.44337261648460896124):0.09057399249149071518[50],(LOC_Os10g39380:0.37423822068612894176,(LOC_Os10g39300:0.00986787136954943300,LOC_Os10g39260:0.01547460422851338474):0.20399038601065055953[100]):0.05079903045060350092[26]):0.07315190382158921756[44]):0.04112966221687110180[27]):0.17221646646665694780[52]):0.76966695648924232653[100]):0.28622897239824196536[98],LOC_Os07g34940:0.47491071085173497401):0.26704851708899718377[93],(LOC_Os04g37570:1.20118490549568868175,LOC_Os07g34920:0.60406023030969324683):0.08649389841750389218[15]):0.11458509914398991303[13],((((((gene-LOC106417105:0.01662462676794514496,(gene-LOC106395685:0.00389294875493183474,gene-LOC106395686:0.00000122123005994819):0.01474733959532508257[65]):0.14032510914898696508[100],((gene-LOC17886395:0.07043349936423913549,AT2G03200:0.02096972631254026206):0.10375714663439850050[100],(gene-LOC106369318:0.01888452278420192990,gene-LOC106407665:0.00816916757783589173):0.04478278889138782165[100]):0.03433775659982841316[77]):0.26318108182519694971[100],(((Chr3g0130931:0.15298549917984793911,(glyma.Wm82.gnm4.ann1.Glyma.04G206700:0.01354739269496615245,glyma.Wm82.gnm4.ann1.Glyma.06G158800:0.03564295356483686283):0.10767096062199213446[100]):0.20646015158594593908[100],Ciclev10025623m.g.v1.0:0.26259919183454621949):0.02683128985265494787[30],((Lsat_1_v5_gn_2_37681:0.23482669981112033741,Soltu.DM.05G027160:0.26159618389520916670):0.05847189731112927003[49],(Potri.019G002100.v4.1:0.07806708606350801216,Potri.001G306200.v4.1:0.07183447641101768644):0.05438898398502196169[84]):0.05386350774363294486[50]):0.08334011449920951387[40]):0.08772104878147396478[58],Lsat_1_v5_gn_2_25300:1.37111537959632645567):0.10179060404321627065[66],At00008.202:0.43511414161900535680):0.09766613981149456503[61],LOC_Os04g37550:0.47221067609346084604):0.19950148333160086511[78]):0.07758188522863972147[7],((LOC_Os08g36530:0.00199700090977800344,LOC_Os08g36520:0.08794943539458072168):0.37452822384665157562[100],LOC_Os09g27910:0.31788704331441386408):0.38735473050302593467[100]):0.09152771487534823447[1]):0.12123390359665638105[27],(((LOC_Os12g26470:0.30748334857162529232,(LOC_Os05g31830:0.78121820212601411626,(LOC_Os01g64830:0.32396945213240835315,LOC_Os01g64840:0.24771365064323513927):0.16170772359266272211[86]):0.18342036762813404560[91]):0.51512484423899163044[99],LOC_Os09g38380:1.06986331559331038221):0.20499351549227809444[54],(LOC_Os07g34910:1.18487754079601015356,(LOC_Os01g50170:0.94247957433994078436,(LOC_Os07g34900:0.25547017472518085413,(LOC_Os07g34870:0.29569507996389216009,LOC_Os07g34850:0.19748186020821706377):0.05436468436169167306[50]):0.43175165387352670843[99]):0.15485943003320923328[59]):0.00725618875810000920[20]):0.16284124393316262713[41]):0.31119809948771554042[57],(((((((((At00057.157:1.17661784359901244734,(At00057.168:0.70754906370436887464,(At00183.19:0.61220396470399396360,At00183.17:0.84827757953214899533):0.26825664179555391842[93]):0.13373099280304406866[81]):0.03221214615279575227[21],At00057.153:0.64844047994739517637):0.16781568211692418635[19],(At00057.170:0.58420584579263690195,((At00066.225:1.06011022309251101703,(At00057.161:0.84677373144680134764,At00057.158:0.92644982969199829448):0.16498436125316850998[47]):0.21329161587751180318[34],(At00057.169:0.89259399897217550635,(At00057.234:0.09268741884341898107,At00057.163:0.06259453314906984756):0.78628543106785775407[100]):0.05317250146196304122[32]):0.12861070965399590271[8]):0.11693316495355983442[6]):0.04616027123170037688[9],At00057.176:1.40837597832381478113):0.09121402654589702563[18],((At00095.119:0.17167444646383697715,((At00095.116:0.30255104129528115342,At00095.138:0.14203279990010811429):0.06327677092962095962[61],At00095.120:0.28930041057879524180):0.02408689646916470362[21]):0.65269875312028347025[100],((At00095.144:0.31318120058874793221,At00095.134:0.08182699683361427390):0.20134216544721325604[99],(((At00095.131:0.17995778041921514645,(At00095.133:0.05507471792542496108,At00095.132:0.13344070337841992813):0.10971790609305699660[99]):0.06078226467711238951[74],(At00095.136:0.19259566240686265548,(At00095.135:0.21651547943378887662,At00095.145:0.08702603403519974801):0.00000122123005994819[24]):0.10291059590180266781[79]):0.04867884376164538507[41],At00095.130:0.47013055017806404390):0.08382345434649320082[65]):0.44273105631237746893[90]):0.09361040866304499997[31]):0.15353540015488342796[25],((LOC_Os01g08330:0.00000122123005994819,(LOC_Os08g09820:0.08373842762790545402,(LOC_Os03g60500:0.02166773094158654794,LOC_Os07g41220:0.08552278935191308384):0.04593990955498625933[97]):0.23242259114619570615[100]):1.18905518265730791860[100],(((Chr2g0310801:0.24592832520156707177,Chr2g0310821:0.14124344441841560349):0.16493063823622142183[96],(((glyma.Wm82.gnm4.ann1.Glyma.08G162400:0.50560862318685750871,(Chr1g0179091:0.34571713331411807468,Chr2g0310831:0.05148438676913750373):0.33983677047741467359[100]):0.07295787531272335258[51],(glyma.Wm82.gnm4.ann1.Glyma.08G166200:0.42089241426289158987,(glyma.Wm82.gnm4.ann1.Glyma.15G260600:0.14366142516147115127,(glyma.Wm82.gnm4.ann1.Glyma.08G166700:0.32180415501345344120,glyma.Wm82.gnm4.ann1.Glyma.15G260700:0.18248610579333557347):0.06627291640580691701[95]):0.14910342213797292410[99]):0.10906520983417636317[97]):0.05660623649049688344[42],(glyma.Wm82.gnm4.ann1.Glyma.08G166000:0.39850785602586874523,glyma.Wm82.gnm4.ann1.Glyma.08G166100:0.47708560324902582472):0.28615734074138143850[100]):0.08540338351416724982[59]):0.59084354133788397068[98],((((Soltu.DM.08G019680:0.15671282810174877453,(Soltu.DM.08G019700:0.25009928435233691468,Soltu.DM.08G019690:0.30680451670781094808):0.11374612572515038766[44]):0.42899478645619171235[90],((Ciclev10003736m.g.v1.0:0.65208990727144944266,(Potri.003G105300.v4.1:0.45878114490774063450,(((gene-LOC17889523:0.06454410588105669033,AT2G35615:0.05135212612424215617):0.04234515683613698095[96],(((gene-LOC106383899:0.02293841171194550138,gene-LOC106441811:0.02433087263629203634):0.05694873240952481180[92],(gene-LOC106395991:0.03609619345314764999,gene-LOC111215570:0.02133104334351655640):0.08269488008579303773[100]):0.01801747174498318643[34],gene-LOC106448884:0.11714012529593183232):0.04618902197920539410[82]):0.06993945160113154702[84],((AT1G31450:0.07005008211497806836,gene-LOC17898943:0.08469562899400526201):0.06590714276295467355[99],(gene-LOC106364205:0.00000122123005994819,gene-LOC106345535:0.00000122123005994819):0.26020093653710479886[100]):0.08302847562941531590[96]):0.37126799107818009293[97]):0.06123545084824105755[57]):0.17002358419541155343[73],((((Ciclev10013708m.g.v1.0:0.43985186511537927023,((Chr5g0395871:0.10796774867063536896,(glyma.Wm82.gnm4.ann1.Glyma.11G012900:0.09532207990200189385,glyma.Wm82.gnm4.ann1.Glyma.01G230000:0.03515700432880762560):0.04897062796830017883[85]):0.39618435430708692779[100],((((Chr5g0395891:0.03336869693257483310,Chr5g0395911:0.11448305139663006447):0.06846226545100730920[97],Chr5g0395931:0.07732841430686614170):0.23125729745224776757[100],(glyma.Wm82.gnm4.ann1.Glyma.01G230100:0.01644627767493784046,glyma.Wm82.gnm4.ann1.Glyma.11G013100:0.07571332599236894889):0.22047253389046050920[100]):0.11359991894777331234[94],(((Chr4g0023361:0.15604216857588940059,Chr4g0023351:0.06176506261365562883):0.01760017363697429643[9],Chr2g0308001:0.08877383879209313489):0.08504958395186859588[23],Chr2g0307991:0.22096696200960933010):0.21081471073738328181[100]):0.15925201218906567813[97]):0.12251380419709233249[93]):0.51853548596463228115[99],(Lsat_1_v5_gn_1_85580:0.66388153560354079552,Soltu.DM.01G028990:0.87433990630053870508):0.14238651715329178615[40]):0.04867837264656943441[8],Lsat_1_v5_gn_1_90040:0.93551007855587897666):0.05959976514090571664[15],((((Ciclev10033646m.g.v1.0:0.36781330899588315919,(((Ciclev10008524m.g.v1.0:0.17348501363394841501,(Ciclev10008826m.g.v1.0:0.01934708009129137637,Ciclev10010208m.g.v1.0:0.02009991967066015670):0.16393937326227403517[100]):0.39912621892252297950[100],((Ciclev10031641m.g.v1.0:0.03377946682004485945,Ciclev10031639m.g.v1.0:0.03758936024900653983):0.14804161039652846688[99],(Ciclev10020249m.g.v1.0:0.00419752827564070022,Ciclev10020250m.g.v1.0:0.00000122123005994819):0.19955412659624746641[100]):0.12976761250763579891[95]):0.25125638152834006700[100],(Ciclev10033351m.g.v1.0:0.08311906506394986516,Ciclev10013924m.g.v1.0:0.12120129250696586032):0.31228214762701766993[100]):0.09269999649501368955[84]):0.13873644468098642046[84],((AT1G64830:0.18373640187292530901,gene-LOC17874556:0.28721886027216209092):0.16207980332320931494[100],(gene-LOC17878976:0.15064535697087805266,((gene-LOC106414901:0.03657115482725175476,(gene-LOC106395970:0.00000122123005994819,(gene-LOC106395621:0.00768876306854670254,gene-LOC106395960:0.00380616295393673785):0.00766137841806049068[58]):0.00640154583844705204[44]):0.14289671637648596048[100],AT5G33340:0.10970103192006028237):0.05601528000517840694[58]):0.18383483266587477556[100]):0.17284282563279476652[100]):0.08507415232897977408[62],(Potri.014G114400.v4.1:0.28502569894725493516,Potri.003G087900.v4.1:0.25478628710459422235):0.21057901177331664333[100]):0.07977923861647082115[34],(((((((Chr6g0457401:0.16337842801321267316,Chr3g0087851:0.20760458985379542929):0.20643183807860407408[100],(Chr5g0419151:0.27393657574815305500,Chr5g0415951:0.14530366450672252410):0.19537388518437562301[99]):0.23907114412223745559[99],((Chr2g0332741:0.87444634877546223439,Chr6g0486981:0.00000122123005994819):0.19827317094472660108[61],(Chr2g0333991:0.01851666162316112363,Chr2g0311451:0.01580090583605039262):0.16759854797675191596[98]):0.40045913407563404895[70]):0.17472635084756713009[50],(glyma.Wm82.gnm4.ann1.Glyma.13G198900:0.18420922030501207800,glyma.Wm82.gnm4.ann1.Glyma.15G237500:0.29714854246550193029):0.07837952214973667453[92]):0.05189805508418090380[9],((Chr8g0352691:0.48537147210369069317,((((Chr4g0061641:0.22972642994989189713,(Chr5g0435871:0.01103162233649407700,Chr5g0435971:0.00498846632805669595):0.13963548358185337572[93]):0.02896938342631309379[51],Chr6g0487471:0.35535770821172535383):0.04395435685313531238[48],(Chr8g0352671:0.30119077227158402854,(Chr8g0352661:0.19712691579627319993,Chr8g0386441:0.14108378573641247589):0.05239337894864218997[76]):0.04405744287568585937[62]):0.04878396900152347226[41],Chr5g0419291:0.20957038413641995711):0.04814606402048302730[29]):0.02420786528668648560[51],Chr8g0352681:0.39853771740681503966):0.13650390933171938079[66]):0.06238672752648211778[18],((glyma.Wm82.gnm4.ann1.Glyma.13G199400:0.01942578743673046421,glyma.Wm82.gnm4.ann1.Glyma.13G199100:0.09451073145920212137):0.26411115310477101259[99],(glyma.Wm82.gnm4.ann1.Glyma.13G200500:0.18072240453604312971,(glyma.Wm82.gnm4.ann1.Glyma.13G200600:0.13221902791730841265,glyma.Wm82.gnm4.ann1.Glyma.12G235400:0.12374381056992501959):0.02802511219850145965[57]):0.09611849780545571320[96]):0.03509369229456707484[20]):0.22828650863414762240[83],glyma.Wm82.gnm4.ann1.Glyma.08G149900:0.48418270284644776558):0.09871255530789631305[63]):0.11648636744758433803[36]):0.13678608186240703848[20]):0.05605961629110937233[8]):0.04554545875123727078[5],(Soltu.DM.08G003100:1.58462115839418915542,Lsat_1_v5_gn_6_106100:0.64720629151838282578):0.12948378343212318953[5]):0.05530559425448939442[11],(gene-LOC106356618:0.39825976588035033599,((gene-LOC111200523:0.12791001269011822994,gene-LOC106438667:0.23412759759468163012):0.15487129120019235695[100],(((gene-LOC17887982:0.09469008254999007612,(gene-LOC17888202:0.15532539525881886022,gene-LOC17887922:0.22154653092975731821):0.02219975107690888572[28]):0.07282261016445158719[90],(AT2G28040:0.18151217092884067150,(AT2G28010:0.09292533345007220058,((gene-LOC17889113:0.30990632230903231159,(AT2G28225:0.14823964802660927198,AT2G28220:0.08510237149602356554):0.09814685518226647087[99]):0.11153712409227210800[80],AT2G28030:0.12034134276524638407):0.06482787059761292714[51]):0.05722529783000614850[67]):0.06678640224403172010[77]):0.19421018647142995750[84],(gene-LOC106448586:0.23285592607322164183,((gene-LOC111215256:0.00000122123005994819,gene-LOC111215257:0.00000122123005994819):0.19113164497839402189[100],((gene-LOC106437304:0.00000122123005994819,gene-LOC106448635:0.00426204385208103515):0.14188782370040375902[100],(gene-LOC106448730:0.02014015463404672870,(gene-LOC106436169:0.00000122123005994819,(gene-LOC111198154:0.00000122123005994819,gene-LOC106448725:0.00000122123005994819):0.00000122123005994819[100]):0.01423574516005235782[95]):0.03782978558392123547[83]):0.10042026542783083487[100]):0.06764440429381465836[73]):0.11549036967613066085[73]):0.05683312830809122973[23]):0.09990036587874939755[42]):0.73576298875717971448[97]):0.09015529440890683588[38]):0.07762323692474767944[44]):0.17445908450002206580[70]):0.13788119969985299096[16],(((AT4G12920:1.04330229184783607188,(((glyma.Wm82.gnm4.ann1.Glyma.02G207600:0.66016824492517989231,((((gene-LOC106446614:0.01236204502513207903,(gene-LOC111213559:0.00000122123005994819,gene-LOC106449868:0.00000122123005994819):0.01952743792875581350[100]):0.15762425855456038692[100],(gene-LOC17889368:0.11096377269672351440,AT2G23945:0.09325679298403771744):0.07134679788267217493[74]):0.65161533676438254670[100],Potri.006G179500.v4.1:0.43716061653480797755):0.13965073127346186443[56],((Potri.018G106500.v4.1:0.73597752454059961469,Ciclev10010459m.g.v1.0:0.57414632014053046394):0.07932666795533474535[34],(Ciclev10010455m.g.v1.0:0.34720662880234426373,(Ciclev10033403m.g.v1.0:0.30011071658479776536,Ciclev10033845m.g.v1.0:0.22629854617488981416):0.32886083429820833768[99]):0.14626216201173153353[74]):0.07535465629852329539[40]):0.13484555788865543180[33]):0.10689790316751057730[29],(Chr2g0298521:0.32804006936853835619,((glyma.Wm82.gnm4.ann1.Glyma.09G058300:0.03558916294689061510,glyma.Wm82.gnm4.ann1.Glyma.15G164500:0.03648694219836140507):0.15848195168492679175[99],glyma.Wm82.gnm4.ann1.Glyma.09G058400:0.13022032387105775264):0.41694430012823130438[99]):0.31330927317808859867[99]):0.22478807809057471667[98],(((gene-LOC106372207:0.03573503510408407302,gene-LOC106455055:0.02874809454058911348):0.17163467812694294112[100],(gene-LOC17878437:0.09659270004456943504,AT4G30030:0.06979560807376422593):0.03385721998986280373[53]):0.56241172279768458786[100],((gene-LOC106359138:0.44474402456589129384,(gene-LOC17878008:0.15614943089730140557,AT4G30040:0.12051675961024357897):0.15840299664331009000[96]):0.37582112997553845934[100],(gene-LOC106406694:1.03292837007861826315,(gene-LOC106406702:0.01409131303570538597,(gene-LOC106363485:0.00000122123005994819,AT4G04985:0.47829560566531059695):0.00653790246443344564[46]):0.77301396073383366048[100]):0.43454045504632388131[81]):0.08230445049076490216[23]):0.20769920432475366678[49]):0.24789943568537073371[41]):0.14364271696590982796[49],(Soltu.DM.07G019180:0.87494725899388126056,Soltu.DM.07G019190:1.00818861074770560471):0.21096760576954723398[5]):0.11058803971662128918[17],(LOC_Os08g10730:1.09441331251173523675,(LOC_Os04g50850:1.15179277412856295726,LOC_Os08g10670:0.82063560161115056690):0.21065215252950650338[64]):0.61998185788121862316[94]):0.16705265582561754090[9]):0.06300880613217973991[3],(((Ciclev10008284m.g.v1.0:0.71882349366377229494,(Ciclev10008293m.g.v1.0:0.51426124772839965082,Ciclev10010685m.g.v1.0:0.45449621492885539098):0.47071097134848566279[100]):0.22356398087317552736[91],(Ciclev10010659m.g.v1.0:0.86887452028571998675,Ciclev10010738m.g.v1.0:0.69249761901774631312):0.08864223342463616040[39]):0.24678326158820354519[82],At00057.152:1.14778888890326435934):0.14638651495382920542[31]):0.10693586383249373273[0],((((Ciclev10003739m.g.v1.0:0.02682189686942076934,Ciclev10004014m.g.v1.0:0.00279761743866901178):0.73885944333925013261[100],Chr2g0312941:0.73563701850327090082):0.45772258176633778826[99],Potri.001G020400.v4.1:0.93094132460579748223):0.34435209552246903719[64],(((Soltu.DM.07G001710:0.71375413396922338105,(((Soltu.DM.07G001640:0.25078131833513506166,(Soltu.DM.07G001590:0.45834206470785532339,Soltu.DM.07G001560:0.20665372629274153526):0.12624355287413774329[90]):0.38793147828540613942[100],(Soltu.DM.07G001630:0.11842180412461922323,(Soltu.DM.07G001580:0.23978152222803877924,Soltu.DM.07G001570:0.17433854814355270735):0.10207167167266369134[55]):0.38159651927069399013[100]):0.12116277965408951689[57],Soltu.DM.01G051410:1.04743425203054774109):0.06032528443559638520[56]):0.74020639944007726729[100],(glyma.Wm82.gnm4.ann1.Glyma.06G209500:0.14874760495325556331,Chr2g0307461:0.18089234027888465017):1.22810231924940804760[100]):0.22265239667194539064[55],(Ciclev10010404m.g.v1.0:0.91456926341973143746,At00057.159:0.65948293738693819499):0.38950449164600353669[46]):0.14904921012149319193[3]):0.10664628263008316122[0]):0.12389910917150007141[2]):0.10001620884082082497[5],(((LOC_Os01g62630:0.38190301783386715329,LOC_Os03g16500:0.40645277727847056726):0.27571008750478886995[100],(((((glyma.Wm82.gnm4.ann1.Glyma.07G134300:0.11294096429709050977,Chr7g0239001:0.15703999999207116089):0.21027800869354956737[100],(((AT5G02190:0.00664231686653204544,gene-LOC17883588:0.02570691656796567429):0.03530244597612362117[97],(gene-LOC106423967:0.00000122123005994819,(gene-LOC106432538:0.00000122123005994819,gene-LOC111211510:0.00000122123005994819):0.02242376460747827829[100]):0.01911818461034059044[74]):0.28529418839683595710[100],(Ciclev10011788m.g.v1.0:0.17383590779791124881,(Potri.006G087600.v4.1:0.01939025534625426345,Potri.006G087550.v4.1:0.04129301133910373567):0.11232611000450065664[100]):0.05387772346211259361[66]):0.03538471328283117334[35]):0.05018194722460044693[50],Soltu.DM.09G001920:0.23239674134029766894):0.12378483490988126392[74],(((Chr3g0112051:0.14248838274106934154,(glyma.Wm82.gnm4.ann1.Glyma.18G037100:0.26375012929098573533,glyma.Wm82.gnm4.ann1.Glyma.11G220300:0.04755232203792970902):0.15070791774777594907[98]):0.05131372151443351626[57],(Chr5g0435541:0.43568538485005248173,(Chr5g0435551:0.17883206838054768739,(glyma.Wm82.gnm4.ann1.Glyma.02G249000:0.02412055526130562830,glyma.Wm82.gnm4.ann1.Glyma.14G067400:0.03315138647932227428):0.11826896347493374984[96]):0.11538014777009816814[77]):0.04467519441887141812[22]):0.11392996053063499107[52],((Ciclev10031483m.g.v1.0:0.23497413124179564181,(((gene-LOC17887482:0.24234680964461211006,gene-LOC106414903:0.15397961281926234034):0.32971468097703393596[99],((gene-LOC106435578:0.02922574059735804503,(gene-LOC106454668:0.00000122123005994819,gene-LOC106453430:0.00000122123005994819):0.00688002191932583253[96]):0.06094685634620435055[100],((gene-LOC17889248:0.04038908884349085016,AT2G39710:0.03673440168015799229):0.05840456059163622732[99],(gene-LOC106381748:0.02047098440416208337,(gene-LOC106447462:0.00000122123005994819,gene-LOC106381418:0.00000122123005994819):0.01785693251742076840[100]):0.02886865132902291867[97]):0.01323075963234221671[61]):0.11511660127699670231[99]):0.11065351460326110222[79],(Potri.010G201400.v4.1:0.11408880450780581328,Potri.008G058000.v4.1:0.05957179731105311654):0.17979450562718013451[100]):0.03196199668759236445[32]):0.05803460895111368228[35],(Soltu.DM.02G008170:0.20929891397109107176,(Lsat_1_v5_gn_9_65040:0.12133047869460351909,Lsat_1_v5_gn_2_118260:0.19292985714497634664):0.12543222724056080075[99]):0.09630044426168504756[78]):0.04072212752781993739[18]):0.06924987897383265423[41]):0.07415435911933372648[28],At00012.243:0.47356065416004272661):0.11542596023079122747[43]):0.45148667482522658601[100],(At00021.62:0.82562772015011076654,(((gene-LOC17896186:0.04473345431432093622,AT1G66180:0.02659223699336672395):0.11661030549466376571[100],((gene-LOC17880495:0.03720987037629207295,AT5G37540:0.01628824740436394386):0.06561388495746268978[96],(gene-LOC106445019:0.02156520904758424048,gene-LOC111213184:0.01884168310165251770):0.07948835406474469290[99]):0.04657548721664482583[62]):0.06238631760456117559[71],(((((glyma.Wm82.gnm4.ann1.Glyma.18G041400:0.02048391276741102010,glyma.Wm82.gnm4.ann1.Glyma.11G215200:0.04189739478179480697):0.08864805524864817488[100],Chr3g0110191:0.09990797002163626095):0.10204991007866058561[98],((glyma.Wm82.gnm4.ann1.Glyma.02G243600:0.02193151310760352302,glyma.Wm82.gnm4.ann1.Glyma.14G212700:0.05848515526094234113):0.07957735970609992882[95],(Chr5g0434441:0.21157973568506108220,Chr5g0434411:0.03368726043052755470):0.18535410082562017720[99]):0.06401442754062099116[81]):0.03741512745893332825[67],((Potri.017G131800.v4.1:0.04025748241777020453,Potri.004G085000.v4.1:0.06940647428016756548):0.07933131449292166182[99],((Soltu.DM.05G020940:0.09922753326808483876,Soltu.DM.11G001710:0.17211650553080953818):0.09596410382762128599[87],Lsat_1_v5_gn_2_68440:0.26405192014535328049):0.09985906515275076722[56]):0.02325968693851492020[26]):0.05310315169460930185[41],Ciclev10011736m.g.v1.0:0.15981818519902185605):0.06357325090622033270[40]):0.68089327835523028032[100]):0.22623599084660425684[82]):0.82515033837677354001[97]):0.06831491664843797329[2]):0.06670811531886651491[2]):0.08750343411508892943[5]):0.16707466671734919061[18]):0.13485741388545585684[51]):1.44946971079643804892[100]):0.08152394293110074019[63],gene-LOC17900186:0.81160342488585479614):0.17603447488334825199[76]):0.21308690225817472630[37],(AT1G69100:0.61148619718855745653,(gene-LOC106356324:0.27120841688700553229,gene-LOC111209153:0.33787628351105386537):0.49754833552353716630[100]):0.63003635178064598676[100]):0.29462139032220618917[49],(AT4G22050:0.51499464374461312310,(gene-LOC106379037:0.04040436070369950866,(gene-LOC106351717:0.05105172523068033513,gene-LOC106420092:0.04346104453554948399):0.01550294695459168010[61]):0.51886169909929091837[100]):0.21336657003120612641[52],gene-LOC17878773:0.69537570371235291056);
